# Supplementary material for: NSD1 mutations generate a genome-wide DNA methylation signature
Source: Nat Commun. 2015 Dec 22;6:10207. doi: 10.1038/ncomms10207 (PMC4703864; doi:10.1038/ncomms10207)
Supplement: Supplementary Data 1 — Sotos patients with NSD1 loss-of-function mutations [file ncomms10207-s2.xlsx]

## Sheet: Suppl. Data 1
Supplementary Data 1. Sotos patients with NSD1 loss-of-function mutations
Sample ID	Exon	Mutation	Protein change	Inheritance	Sex	Age at sample collection (years)	Birth weight (kg)	Gestational age (weeks)	Birth weight (percentile)	Age at assessment	Height (SD)	Weight (SD)	OFC (SD)	CNS anomalies	Intellectual disability	Autism Spectrum Disorder	Seizures	Advanced bone age	Renal anomalies	Cardiovascular anomalies
Whole gene deletions
11D_0326	2Mb deletion	chr5:175,366,008-177,470,488 (hg19)		De novo	F	9												Yes
11D_0328	1.3 Mb deletion	chr5:175,764,262-177,059,256 (hg19)		De novo	F	7									Yes			Yes	No
DL151889	2Mb deletion	microdeletion of distal 5q35.2		De novo	M	2.2	4.1	41	0.9	6 years	+2SD	+2SD	+2SD	N/A	Yes	No	Yes	No	Bilateral nephromegaly; pelviectasis	PDA
DL87406	1.9Mb deletion	5q35.2-35.3 (RP11-67P18 to RP11-423H2), FISH BAC RP11-99N22 deleted		De novo	M	<1	3.5	40	0.5	3 years, 6 months	Mean	Mean	+2SD	Normal MRI	Yes	No	No	N/A	N/A	N/A
Intragenic deletions
DL38402	5	c.1583delA	p.Lys528Argfs*8	De novo	M	19.7	4.5	43	>99%	2 years, 10 months	+3.5SD	+3SD	+4SD	hydrocephalus (shunted)	Yes	No	Yes	Yes	Right kidney duplex collecting system	No
DL50448	5	c.2014-2018delACAGA	p.Thr672Glufs*9	Inherited from father	M	8	3.8	41	0.75	8 years	≤2SD	Mean	+2SD	N/A	Yes	No	No	Yes	No	N/A
DL50450	5	c.2014-2018delACAGA	p.Thr672Glufs*9	De novo	M	41	N/A	N/A		N/A	N/A	N/A	+2SD	N/A	Yes	No	No	N/A	N/A	N/A
DL50452	5	c.2014-2018delACAGA	p.Thr672Glufs*9	Inherited from father	F	2	3.5	38	0.7	2 years, 3 months	+2SD	+3SD	+2SD	N/A	Yes	No	No	Yes	No	N/A
11D/6718	5	c.1716delC	p.Cys573Valfs*26	De novo	F	10									Yes				No
DL122057	13	c.4843delT	p.Tyr1615Thrfs*27	De novo	M	3	3.7	39	0.75	14 months	+2SD	+3SD	+4SD	septo-optic dysplasia, bifrontal polymicrogyria, arachnoid cyst	Yes	No	Yes	No	No	dysplastic mitral valve with prolapse and mild regurgitation
11D/6637	15-19	ex15-19 del		De novo	M	10
Insertion
DL94609	14	4977_4978insG	p.Arg1660Alafs*13	De novo	M	20	3.2	40	0.25	12 years	+2SD	+1.5SD	+3SD	hydrocephalus (shunted)	Yes	ADD	No	Yes	bilateral nephromegaly	No
Nonsense Mutation
DL159249	22	c.6349C>T	p.Arg2117*	De novo	F	12	4.5	40	>99%	4 years	+4SD	+8SD	+3SD	bilateral choroid plexus cysts	Yes	anxiety	Yes	Yes	single kidney	No
DL168744	5	c.1492C>T	p.Arg498*	De novo	M	2.2	4.3	40	0.97	2 years, 2 months	+2SD	+2.5SD	+2SD	Shallow pituitary fossa; minor white matter FLAIR hyperintensities	Yes	No	No	N/A	No	small secundum ASD/PFO
DL89813	5	c.1801A>T	p.Lys601*	De novo	M	10.6	4.5	40	>99%	17 months	+5SD	+2SD	+3SD	mild extraventricular obstructive hydrocephalus (EVOH)	Yes	No	Yes	Yes	N/A	VSD/ASD
DL117330	16	c.5445C>G	p.Tyr1815*	De novo	F	13.2	3	41.5	0.1	4 years	+2SD	+4SD	+2SD	mild extraventricular obstructive hydrocephalus (EVOH)	Yes	ASD; ADHD	Yes	Yes	No	N/A
DL76010*	5	c.1810C>T	p.Arg604*		F	1.6	1.9	34	0.1	3 years	+4SD	+4SD	+5SD	mild ventriculomegaly, mild Chiari malformation	Yes	ASD; ADD	No	Yes	No	PDA/ASD
DL179067	22	c.6454C>T	p.Arg2152*	De novo	M	18	3.7	40	0.7	15 years	+3.5SD	+4SD	+4SD	third ventricular colloid cyst	Yes	No	Yes	No	unilateral nephromegaly	N/A
A1208	22	c.6454C>T	p.Arg2152*	De novo	F	3.5
Fibroblast derived DNA from Sotos patients
DL141677	20-21	ex20-21 del	1860-2086 aa	De novo	M	18	3.2	36	0.65	6 years	+4SD	+1SD	+6SD	ventriculomegaly	Yes	Autism	No	Yes	bilateral nephromegaly and mild hydronephrosis	N/A
SF155	5	c.2362C>T	p.Arg788*	De novo	F
51537F*	5	c.1810C>T	p.Arg604*		F	1.6	1.9	34	0.1	3 years	+4SD	+4SD	+5SD	mild ventriculomegaly, mild Chiari malformation	Yes	ASD; ADD	No	Yes	No	PDA/ASD
*blood and fibroblast derived from the same Sotos patient. Mutations in NSD1 are annotated based on NM_022455.4, NCBI hg18
No tumors were identified in these Sotos patients
