# Supplementary material for: NSD1 mutations generate a genome-wide DNA methylation signature
Source: Nat Commun. 2015 Dec 22;6:10207. doi: 10.1038/ncomms10207 (PMC4703864; doi:10.1038/ncomms10207)
Supplement: Supplementary Data 2 — Sample Information-Control Discovery Cohort [file ncomms10207-s3.xlsx]

## Sheet: Suppl. Data 2
Supplementary Data 2. Sample Information-Control Discovery Cohort
Sample_ID	Sample_Group	Sex	Age at sample collection (years)
EP12w	Control-blood	F	17
41373W	Control-blood	F	21
EP13W	Control-blood	F	15
EP14W	Control-blood	M	14
EP15W	Control-blood	M	13
EP16W	Control-blood	F	2
EP17W	Control-blood	F	4
EP22W	Control-blood	M	4
EP24W	Control-blood	F	8
EP27W	Control-blood	M	13
EP28w	Control-blood	F	18
EP29W	Control-blood	F	9
EP2W	Control-blood	F	10
EP30W	Control-blood	F	14
EP31W	Control-blood	M	N/A
EP32W	Control-blood	M	6
EP33W	Control-blood	M	N/A
EP34W	Control-blood	F	13
EP35w	Control-blood	F	15
EP37W	Control-blood	M	16
EP38W	Control-blood	F	15
EP39W	Control-blood	F	13
EP41W	Control-blood	M	16
EP42W	Control-blood	F	8
EP43W	Control-blood	F	7
EP45W	Control-blood	M	7
EP46W	Control-blood	M	6
EP47W	Control-blood	F	6
EP48W	Control-blood	F	11
EP49W	Control-blood	M	17
EP4W	Control-blood	M	13
EP50W	Control-blood	F	15
EP51W	Control-blood	M	12
EP52W	Control-blood	F	16
EP53W	Control-blood	F	11
EP54W	Control-blood	F	16
EP55W	Control-blood	M	15
EP56W	Control-blood	F	3
EP57W	Control-blood	M	7
EP58W	Control-blood	M	15
EP59W	Control-blood	M	6
EP5W	Control-blood	F	8
EP60W	Control-blood	M	12
EP61W	Control-blood	F	17
EP8W	Control-blood	M	7
HL-1685	Control-blood	F	1
HL-1845	Control-blood	F	13
HL-1917	Control-blood	F	10
HL-2970	Control-blood	M	7
HL-3274	Control-blood	M	12
HL-659	Control-blood	M	3
HL-910	Control-blood	F	5
HL-994	Control-blood	M	10
13142F03	Control-Fibroblast	M	11
46163F05	Control-Fibroblast	F	< 1
47407F06	Control-Fibroblast	M	7
SF156*	Control-Fibroblast	F	N/A
*Mother of SF155 (SS patient)
