# Supplementary material for: NSD1 mutations generate a genome-wide DNA methylation signature
Source: Nat Commun. 2015 Dec 22;6:10207. doi: 10.1038/ncomms10207 (PMC4703864; doi:10.1038/ncomms10207)
Supplement: Supplementary Data 3 — List of NSD1+/- significant CpG sites. [file ncomms10207-s4.xlsx]

## Sheet: Suppl. Data 3
Supplementary Data 3. List of NSD1+/- significant CpG sites.
Illumina ID	p-value	Bonferroni corrected p-value	deltaBeta	Absolute deltaBeta	DNA methylation effect	Mean not-SS	Mean SS	Regression absolute deltaBeta	Regression p-value	Bonferroni regression p-value	Genome_Build	Chromosome	Genomic Location (NCBI, hg19)	Strand	Relation_to_UCSC_CpG_Island	Gene Symbol (Genomic features)
cg21105875	7.12555e-10	0.000302541	-0.667526	0.667526	Loss of methylation	0.807265	0.139739	0.620032	1.26189e-22	5.3578e-17	37	1	202778869	-	N_Shore	KDM5B(tss1500);PCAT6(tss1500)
cg23218354	7.83798e-10	0.00033279	-0.666485	0.666485	Loss of methylation	0.79299	0.126505	0.643944	7.97572e-34	3.38638e-28	37	1	2885244	-	Island
cg07600533	7.12555e-10	0.000302541	-0.660777	0.660777	Loss of methylation	0.778206	0.117429	0.658727	8.35942e-24	3.54929e-18	37	22	50986031	+	Island	KLHDC7B(tss1500)
cg09056876	7.12555e-10	0.000302541	-0.645285	0.645285	Loss of methylation	0.881861	0.236576	0.628634	7.56196e-32	3.2107e-26	37	6	156718398	+	Island
cg03133378	7.12555e-10	0.000302541	-0.650052	0.650052	Loss of methylation	0.877131	0.227079	0.595881	4.8859e-29	2.07449e-23	37	7	99195931	-	Island	LOC100289187(body)
cg25807487	7.12555e-10	0.000302541	-0.641534	0.641534	Loss of methylation	0.916254	0.27472	0.644938	1.20101e-39	5.09931e-34	37	11	68782106	-	S_Shelf	MRGPRF(tss1500)
cg20079298	7.12555e-10	0.000302541	-0.636533	0.636533	Loss of methylation	0.912469	0.275936	0.635268	4.97418e-33	2.11197e-27	37	15	40572326	+	Island
cg12363903	7.12555e-10	0.000302541	-0.633984	0.633984	Loss of methylation	0.91335	0.279366	0.583977	9.61848e-31	4.08387e-25	37	5	134526269	+	N_Shore	C5orf66(body)
cg09684846	7.12555e-10	0.000302541	-0.636129	0.636129	Loss of methylation	0.87183	0.235701	0.635693	8.94742e-29	3.79895e-23	37	16	10912718	-	Island	TVP23A(tss200)
cg13568106	7.12555e-10	0.000302541	-0.623672	0.623672	Loss of methylation	0.882873	0.259201	0.593899	9.0964e-30	3.86221e-24	37	17	26835115	+
cg02956248	7.12555e-10	0.000302541	-0.632349	0.632349	Loss of methylation	0.921316	0.288967	0.604505	3.56183e-33	1.5123e-27	37	6	32120901	-	N_Shore	LOC100507547(body);PPT2(tss1500);PPT2-EGFL8(tss1500);PRRT1(tss1500)
cg24365896	7.12555e-10	0.000302541	-0.624559	0.624559	Loss of methylation	0.923562	0.299002	0.581141	2.79357e-37	1.18611e-31	37	11	69974745	-		ANO1(body)
cg01996116	7.12555e-10	0.000302541	-0.625147	0.625147	Loss of methylation	0.74576	0.120612	0.606066	2.16632e-40	9.19789e-35	37	3	42846907	-	S_Shore	HIGD1A(tss1500)
cg26863172	7.12555e-10	0.000302541	-0.619545	0.619545	Loss of methylation	0.676123	0.0565782	0.576656	6.2355e-32	2.6475e-26	37	1	1361729	+	Island	TMEM88B(body)
cg04015962	7.12555e-10	0.000302541	-0.618902	0.618902	Loss of methylation	0.711299	0.0923975	0.597876	1.04349e-31	4.4305e-26	37	1	10949192	+
cg23689428	7.12555e-10	0.000302541	-0.608263	0.608263	Loss of methylation	0.846927	0.238664	0.562484	6.06681e-30	2.57588e-24	37	2	121223964	-		LINC01101(tss200)
cg00701051	7.12555e-10	0.000302541	-0.616076	0.616076	Loss of methylation	0.877008	0.260932	0.625058	5.88931e-22	2.50052e-16	37	1	145385391	-	Island	LOC100288142(body);NBPF10(body)
cg25334934	7.12555e-10	0.000302541	-0.609699	0.609699	Loss of methylation	0.745255	0.135556	0.555001	4.30731e-35	1.82883e-29	37	2	121269348	-
cg03930209	7.12555e-10	0.000302541	-0.610314	0.610314	Loss of methylation	0.644711	0.0343966	0.602526	7.09096e-36	3.01072e-30	37	7	156735466	-	Island
cg06704455	7.12555e-10	0.000302541	-0.609905	0.609905	Loss of methylation	0.798454	0.188549	0.584747	9.57179e-37	4.06405e-31	37	22	37815264	+	N_Shore	ELFN2(body)
cg23731272	1.00578e-09	0.000427039	-0.592967	0.592967	Loss of methylation	0.772006	0.179039	0.567053	2.48011e-14	1.05302e-08	37	15	67356838	-	N_Shore	SMAD3(tss1500)
cg23359665	7.12555e-10	0.000302541	-0.601122	0.601122	Loss of methylation	0.910037	0.308915	0.588374	4.22001e-32	1.79176e-26	37	6	32120907	-	N_Shore	LOC100507547(body);PPT2(tss1500);PPT2-EGFL8(tss1500);PRRT1(tss1500)
cg16293892	1.19362e-09	0.000506795	-0.589843	0.589843	Loss of methylation	0.668416	0.0785733	0.565065	8.7945e-12	3.73402e-06	37	5	77142620	-	S_Shore
cg08199758	7.12555e-10	0.000302541	-0.596624	0.596624	Loss of methylation	0.837207	0.240583	0.577809	3.59497e-35	1.52638e-29	37	16	3062426	-	N_Shore	CLDN9(tss200)
cg20021506	7.12555e-10	0.000302541	-0.590663	0.590663	Loss of methylation	0.814214	0.223551	0.58389	1.41464e-33	6.00638e-28	37	6	156718546	+	Island
cg26865747	7.12555e-10	0.000302541	-0.587497	0.587497	Loss of methylation	0.75037	0.162874	0.552644	4.6303e-23	1.96596e-17	37	6	28601377	-	N_Shore
cg25844921	7.12555e-10	0.000302541	-0.588773	0.588773	Loss of methylation	0.811419	0.222646	0.594046	5.72396e-32	2.43031e-26	37	3	15107309	-	S_Shore	MRPS25(tss1500)
cg15371801	7.12555e-10	0.000302541	-0.588936	0.588936	Loss of methylation	0.617537	0.0286017	0.582588	2.00549e-36	8.51502e-31	37	2	232348684	+	Island
cg05820861	7.76888e-10	0.000329856	-0.580378	0.580378	Loss of methylation	0.833948	0.25357	0.573991	3.87639e-18	1.64586e-12	37	13	24882296	-	Island	C1QTNF9(tss1500)
cg07475394	7.12555e-10	0.000302541	-0.586398	0.586398	Loss of methylation	0.799157	0.212759	0.530265	9.10483e-25	3.86578e-19	37	17	79466438	-	S_Shore
cg12846837	7.12555e-10	0.000302541	-0.582501	0.582501	Loss of methylation	0.944654	0.362153	0.571371	7.803e-44	3.31304e-38	37	8	48172889	+	Island	SPIDR(tss1500)
cg16005559	9.22997e-10	0.000391892	-0.585967	0.585967	Loss of methylation	0.816838	0.230871	0.550201	2.08188e-21	8.83936e-16	37	11	120040616	-	S_Shore
cg09660878	9.22997e-10	0.000391892	-0.571791	0.571791	Loss of methylation	0.754145	0.182354	0.558294	1.63353e-14	6.93574e-09	37	5	77142695	-	S_Shore
cg16717549	7.12555e-10	0.000302541	-0.57814	0.57814	Loss of methylation	0.732366	0.154226	0.554664	5.32118e-34	2.2593e-28	37	21	45705699	-	Island	AIRE(tss200)
cg11429111	7.12555e-10	0.000302541	-0.584744	0.584744	Loss of methylation	0.817644	0.232899	0.527554	3.84907e-34	1.63426e-28	37	5	134813329	+
cg06833564	7.12555e-10	0.000302541	-0.575974	0.575974	Loss of methylation	0.915341	0.339367	0.560245	5.51784e-43	2.3428e-37	37	16	4665307	-	Island	UBALD1(tss1500)
cg00186462	7.12555e-10	0.000302541	-0.566812	0.566812	Loss of methylation	0.829719	0.262907	0.514893	2.34664e-22	9.96349e-17	37	3	100401284	+		GPR128(body)
cg10316525	7.12555e-10	0.000302541	-0.582298	0.582298	Loss of methylation	0.953977	0.371679	0.609475	6.84979e-32	2.90833e-26	37	15	40572137	+	Island
cg00931644	7.12555e-10	0.000302541	-0.584691	0.584691	Loss of methylation	0.819789	0.235098	0.571544	2.03661e-30	8.64717e-25	37	13	77461368	+	S_Shore	KCTD12(tss1500)
cg08234689	8.46875e-10	0.000359571	-0.579809	0.579809	Loss of methylation	0.712955	0.133146	0.547271	1.17094e-21	4.97166e-16	37	7	127910927	+	Island
cg00982521	7.12555e-10	0.000302541	-0.578072	0.578072	Loss of methylation	0.695242	0.11717	0.558435	7.5373e-30	3.20023e-24	37	6	41374806	+	Island
cg07816556	7.12555e-10	0.000302541	-0.575612	0.575612	Loss of methylation	0.77673	0.201118	0.561624	1.83648e-28	7.79746e-23	37	6	26017280	-	N_Shelf	HIST1H1A(body)
cg25449950	9.22997e-10	0.000391892	-0.574896	0.574896	Loss of methylation	0.926204	0.351308	0.522902	2.92128e-20	1.24034e-14	37	4	24797174	+	N_Shelf	SOD3(body)
cg02486855	8.46875e-10	0.000359571	-0.561237	0.561237	Loss of methylation	0.793629	0.232392	0.543275	7.21842e-16	3.06484e-10	37	15	67356942	+	N_Shore	SMAD3(tss1500)
cg18315060	7.12555e-10	0.000302541	-0.570044	0.570044	Loss of methylation	0.833445	0.263402	0.552525	4.003e-32	1.69962e-26	37	6	41374532	+	Island
cg18689454	7.12555e-10	0.000302541	-0.574305	0.574305	Loss of methylation	0.723037	0.148731	0.549243	3.73936e-35	1.58768e-29	37	21	45705694	-	Island	AIRE(tss200)
cg12109823	7.12555e-10	0.000302541	-0.571661	0.571661	Loss of methylation	0.732347	0.160686	0.546996	1.60198e-26	6.80179e-21	37	8	67454595	+	Island
cg11291003	7.12555e-10	0.000302541	-0.570844	0.570844	Loss of methylation	0.941512	0.370668	0.519454	2.76472e-25	1.17386e-19	37	5	134526241	+	N_Shore	C5orf66(body)
cg26942432	7.12555e-10	0.000302541	-0.569692	0.569692	Loss of methylation	0.721415	0.151723	0.549384	9.50105e-26	4.03401e-20	37	15	99557464	+	N_Shore
cg20422417	7.12555e-10	0.000302541	-0.566475	0.566475	Loss of methylation	0.663577	0.0971021	0.558529	7.34218e-35	3.11739e-29	37	2	25427108	-	Island
cg22344745	7.12555e-10	0.000302541	-0.564663	0.564663	Loss of methylation	0.60488	0.0402177	0.530658	1.20545e-23	5.11816e-18	37	1	227746294	+	Island
cg21795221	7.12555e-10	0.000302541	-0.561921	0.561921	Loss of methylation	0.761334	0.199414	0.557221	4.19393e-32	1.78068e-26	37	6	156718262	+	Island
cg06729532	7.12555e-10	0.000302541	-0.566232	0.566232	Loss of methylation	0.76156	0.195328	0.545671	1.89803e-28	8.05877e-23	37	19	14376770	-	Island
cg03274456	7.12555e-10	0.000302541	-0.564049	0.564049	Loss of methylation	0.848262	0.284213	0.547484	1.1911e-26	5.05726e-21	37	11	62273116	+		AHNAK(body)
cg13504434	7.12555e-10	0.000302541	-0.556329	0.556329	Loss of methylation	0.771611	0.215283	0.498901	2.98202e-23	1.26613e-17	37	12	121088311	-		CABP1(body)
cg08620329	7.12555e-10	0.000302541	-0.551738	0.551738	Loss of methylation	0.781146	0.229408	0.525001	6.45247e-27	2.73963e-21	37	8	67454546	+	Island
cg26465389	7.12555e-10	0.000302541	-0.559115	0.559115	Loss of methylation	0.874882	0.315767	0.481033	2.03603e-31	8.64468e-26	37	10	135060475	+
cg08482837	7.12555e-10	0.000302541	-0.555827	0.555827	Loss of methylation	0.776346	0.220519	0.513444	1.41369e-26	6.00232e-21	37	2	86038423	-	Island
cg05225634	7.12555e-10	0.000302541	-0.548557	0.548557	Loss of methylation	0.864181	0.315623	0.532992	1.82622e-30	7.75387e-25	37	6	156718288	-	Island
cg01761236	7.12555e-10	0.000302541	-0.555059	0.555059	Loss of methylation	0.647742	0.0926822	0.560067	8.41753e-32	3.57397e-26	37	14	102990251	-
cg16615454	7.12555e-10	0.000302541	-0.552315	0.552315	Loss of methylation	0.854998	0.302683	0.523959	1.35744e-32	5.76351e-27	37	12	50475167	+	Island	ASIC1(body)
cg07292773	7.12555e-10	0.000302541	-0.549533	0.549533	Loss of methylation	0.742254	0.192721	0.538604	2.70343e-32	1.14784e-26	37	6	156718177	+	Island
cg14220678	7.12312e-10	0.000302438	-0.553451	0.553451	Loss of methylation	0.876737	0.323287	0.550325	4.86238e-31	2.0645e-25	37	1	46089024	+	Island	CCDC17(body)
cg25968569	7.12555e-10	0.000302541	-0.553659	0.553659	Loss of methylation	0.747898	0.194239	0.530082	5.66561e-28	2.40554e-22	37	13	77461335	+	S_Shore	KCTD12(tss1500)
cg12290671	7.12555e-10	0.000302541	-0.55085	0.55085	Loss of methylation	0.811936	0.261086	0.502817	1.52408e-24	6.47105e-19	37	7	99195819	-	Island	LOC100289187(tss200)
cg19092981	1.01905e-09	0.000432675	-0.55328	0.55328	Loss of methylation	0.64905	0.0957701	0.482063	5.09408e-14	2.16287e-08	37	22	19751654	+	Island	TBX1(body)
cg02781088	7.12555e-10	0.000302541	-0.551125	0.551125	Loss of methylation	0.906739	0.355614	0.543838	6.83805e-23	2.90334e-17	37	2	113192302	-	S_Shore	RGPD5(tss1500);RGPD8(tss1500)
cg25646708	7.12555e-10	0.000302541	-0.546157	0.546157	Loss of methylation	0.662232	0.116075	0.521156	4.72439e-29	2.00591e-23	37	3	134031685	-	Island
cg13502125	7.12555e-10	0.000302541	-0.545925	0.545925	Loss of methylation	0.660021	0.114096	0.514113	1.42586e-27	6.05401e-22	37	1	147826191	+	Island	NBPF8(body)
cg10690919	7.12555e-10	0.000302541	-0.545905	0.545905	Loss of methylation	0.930613	0.384708	0.523104	9.44141e-31	4.00869e-25	37	17	48912545	-		WFIKKN2(tss200)
cg02649698	7.12555e-10	0.000302541	-0.544793	0.544793	Loss of methylation	0.930792	0.385999	0.519133	1.59445e-30	6.76979e-25	37	10	43818854	+	S_Shore
cg26915952	7.12555e-10	0.000302541	-0.542262	0.542262	Loss of methylation	0.663153	0.120891	0.527978	5.18357e-29	2.20087e-23	37	1	178456270	+	Island
cg19817652	1.72921e-09	0.000734197	-0.53774	0.53774	Loss of methylation	0.737056	0.199316	0.511944	2.63779e-22	1.11997e-16	37	17	36997420	+	N_Shore	C17orf98(body)
cg15477144	7.12555e-10	0.000302541	-0.545631	0.545631	Loss of methylation	0.66284	0.117209	0.513914	2.76343e-28	1.17332e-22	37	22	45705034	-	N_Shore	FAM118A(tss1500);FAM118A(tss200)
cg26153054	7.12555e-10	0.000302541	-0.539355	0.539355	Loss of methylation	0.777374	0.238019	0.507228	1.24927e-27	5.30422e-22	37	2	132152814	-	Island
cg06686742	7.12555e-10	0.000302541	-0.54125	0.54125	Loss of methylation	0.62193	0.08068	0.530171	8.84933e-31	3.7573e-25	37	19	8273505	+	N_Shore	CERS4(tss1500)
cg12403142	7.12555e-10	0.000302541	-0.545151	0.545151	Loss of methylation	0.896333	0.351182	0.527787	7.3127e-25	3.10487e-19	37	1	92012408	-	Island
cg03962527	7.12555e-10	0.000302541	-0.540895	0.540895	Loss of methylation	0.673988	0.133092	0.528266	3.00292e-34	1.275e-28	37	10	111766879	-	N_Shore	ADD3(body);ADD3(tss1500);ADD3-AS1(body)
cg11647108	7.12555e-10	0.000302541	-0.544642	0.544642	Loss of methylation	0.809089	0.264447	0.522961	4.53337e-32	1.9248e-26	37	10	81967516	+	Island	LINC00857(body)
cg22249529	7.12555e-10	0.000302541	-0.540397	0.540397	Loss of methylation	0.688488	0.148092	0.53104	6.11099e-23	2.59464e-17	37	22	50985797	+	Island	KLHDC7B(tss1500)
cg00594854	7.12555e-10	0.000302541	-0.538573	0.538573	Loss of methylation	0.694847	0.156274	0.508314	1.15689e-34	4.91198e-29	37	17	48052682	+	S_Shelf
cg10999992	7.12555e-10	0.000302541	-0.529714	0.529714	Loss of methylation	0.892853	0.363139	0.518693	4.27729e-42	1.81608e-36	37	22	38200221	+	N_Shore	H1F0(tss1500)
cg26576890	7.12555e-10	0.000302541	-0.529357	0.529357	Loss of methylation	0.916157	0.3868	0.514071	2.36178e-32	1.00278e-26	37	6	41374939	-	Island
cg18373855	7.12555e-10	0.000302541	-0.537557	0.537557	Loss of methylation	0.653674	0.116116	0.505249	6.7292e-28	2.85712e-22	37	6	159360209	+	N_Shore
cg04044120	1.29996e-09	0.000551944	-0.537079	0.537079	Loss of methylation	0.706127	0.169048	0.500356	1.05463e-16	4.47782e-11	37	11	73668757	+		DNAJB13(body)
cg26643967	7.12555e-10	0.000302541	-0.535749	0.535749	Loss of methylation	0.604695	0.068946	0.514664	7.37851e-34	3.13281e-28	37	19	36485282	+	Island	SDHAF1(tss1500)
cg25317631	7.12555e-10	0.000302541	-0.53062	0.53062	Loss of methylation	0.687656	0.157037	0.509165	7.17264e-33	3.0454e-27	37	11	44541905	+	Island
cg04358214	7.12555e-10	0.000302541	-0.524279	0.524279	Loss of methylation	0.661171	0.136891	0.491527	4.28148e-27	1.81786e-21	37	16	67143304	+	Island	C16orf70(tss1500)
cg12131208	7.12555e-10	0.000302541	-0.52801	0.52801	Loss of methylation	0.781656	0.253646	0.501494	2.07315e-29	8.80229e-24	37	17	58499700	+	S_Shore	C17orf64(tss200)
cg27535677	7.12555e-10	0.000302541	-0.524734	0.524734	Loss of methylation	0.716323	0.191589	0.495668	5.83044e-23	2.47552e-17	37	6	28601365	-	N_Shore
cg26070540	7.12555e-10	0.000302541	-0.528476	0.528476	Loss of methylation	0.771644	0.243169	0.50725	1.37327e-22	5.8307e-17	37	20	30225666	-	Island	COX4I2(tss200)
cg21811021	8.46875e-10	0.000359571	-0.510327	0.510327	Loss of methylation	0.822038	0.311711	0.460841	1.91234e-20	8.11954e-15	37	4	6659346	-	Island
cg21778193	7.12555e-10	0.000302541	-0.52682	0.52682	Loss of methylation	0.835847	0.309027	0.501386	8.83317e-32	3.75044e-26	37	1	1098070	-	Island
cg02153814	7.12555e-10	0.000302541	-0.524898	0.524898	Loss of methylation	0.761393	0.236495	0.513949	1.85275e-28	7.8665e-23	37	3	194014525	+	Island
cg18424208	7.12555e-10	0.000302541	-0.527448	0.527448	Loss of methylation	0.834113	0.306665	0.47636	2.78568e-27	1.18276e-21	37	5	149546337	-	Island	CDX1(tss200)
cg23381884	7.12555e-10	0.000302541	-0.52556	0.52556	Loss of methylation	0.797795	0.272234	0.491952	2.62553e-26	1.11476e-20	37	6	1597525	+	N_Shore
cg06154311	7.12555e-10	0.000302541	-0.517339	0.517339	Loss of methylation	0.744439	0.2271	0.503194	6.73806e-30	2.86088e-24	37	20	61002657	-		RBBP8NL(tss200)
cg08043592	7.12555e-10	0.000302541	-0.52531	0.52531	Loss of methylation	0.861638	0.336328	0.476309	1.6127e-24	6.84731e-19	37	19	56687388	-		GALP(tss200)
cg13471599	7.12555e-10	0.000302541	-0.51568	0.51568	Loss of methylation	0.862393	0.346714	0.50334	6.20634e-31	2.63513e-25	37	12	120835778	+	Island
cg21915678	7.12555e-10	0.000302541	-0.521923	0.521923	Loss of methylation	0.963562	0.441639	0.49584	9.63428e-30	4.09058e-24	37	17	59494040	-	Island
cg07187855	7.12555e-10	0.000302541	-0.523021	0.523021	Loss of methylation	0.714571	0.191551	0.494975	7.81321e-20	3.31738e-14	37	6	30854161	+	S_Shore	DDR1(body)
cg10502244	7.12555e-10	0.000302541	-0.522521	0.522521	Loss of methylation	0.708997	0.186476	0.474932	3.76749e-33	1.59962e-27	37	12	48399295	-	Island	COL2A1(tss1500)
cg26004771	7.12555e-10	0.000302541	-0.52147	0.52147	Loss of methylation	0.556363	0.0348927	0.518186	1.10415e-24	4.68805e-19	37	1	178456093	-	Island
cg12233487	7.12555e-10	0.000302541	-0.51573	0.51573	Loss of methylation	0.748213	0.232483	0.470402	5.02295e-27	2.13268e-21	37	20	2517085	-		TMC2(tss200)
cg14167415	1.19362e-09	0.000506795	-0.513318	0.513318	Loss of methylation	0.715789	0.202471	0.48342	9.38144e-11	3.98323e-05	37	5	77146999	-	Island
cg16073143	7.12555e-10	0.000302541	-0.520403	0.520403	Loss of methylation	0.670363	0.14996	0.511988	4.09246e-31	1.7376e-25	37	6	159360073	+	N_Shore
cg09614479	7.12555e-10	0.000302541	-0.521135	0.521135	Loss of methylation	0.695135	0.174	0.496697	1.54017e-30	6.53936e-25	37	10	81967536	+	S_Shore	LINC00857(body)
cg04157161	7.12555e-10	0.000302541	-0.518565	0.518565	Loss of methylation	0.907585	0.38902	0.496465	1.00399e-29	4.26278e-24	37	17	7906847	+	Island	GUCY2D(body)
cg04359418	7.12555e-10	0.000302541	-0.511631	0.511631	Loss of methylation	0.842201	0.33057	0.493997	6.46068e-33	2.74311e-27	37	10	76573396	-	Island
cg02404974	7.12555e-10	0.000302541	-0.515574	0.515574	Loss of methylation	0.778736	0.263162	0.50258	4.18899e-38	1.77859e-32	37	6	41376295	+	N_Shore
cg09044186	7.12555e-10	0.000302541	-0.509062	0.509062	Loss of methylation	0.947135	0.438073	0.468648	6.83293e-28	2.90117e-22	37	11	116661388	-	Island	APOA5(body)
cg08083251	7.83798e-10	0.00033279	-0.514644	0.514644	Loss of methylation	0.637113	0.122469	0.488106	9.90745e-18	4.20656e-12	37	13	23309930	-
cg05412788	7.12555e-10	0.000302541	-0.510852	0.510852	Loss of methylation	0.899098	0.388246	0.500328	3.28333e-30	1.39406e-24	37	12	120835721	-	Island
cg17801295	7.12555e-10	0.000302541	-0.510176	0.510176	Loss of methylation	0.872565	0.36239	0.452002	3.23572e-21	1.37384e-15	37	2	241640826	+	Island
cg21885361	8.46875e-10	0.000359571	-0.510235	0.510235	Loss of methylation	0.65369	0.143455	0.474786	7.38344e-21	3.13491e-15	37	7	127911034	+	Island
cg26600753	7.12555e-10	0.000302541	-0.511627	0.511627	Loss of methylation	0.88982	0.378193	0.490323	8.67356e-32	3.68267e-26	37	5	180622446	+	Island	TRIM7(body)
cg25885280	7.12555e-10	0.000302541	-0.50824	0.50824	Loss of methylation	0.677586	0.169346	0.473211	9.7242e-27	4.12876e-21	37	11	70760166	-		SHANK2(body)
cg13614409	7.12555e-10	0.000302541	-0.510338	0.510338	Loss of methylation	0.632001	0.121663	0.509873	4.15623e-19	1.76468e-13	37	13	31506752	+		TEX26(tss200);TEX26-AS1(tss200)
cg09593860	7.12555e-10	0.000302541	-0.510389	0.510389	Loss of methylation	0.930696	0.420308	0.499783	2.58536e-25	1.09771e-19	37	11	113929287	+	N_Shore	ZBTB16(tss1500)
cg04561804	7.83798e-10	0.00033279	-0.513336	0.513336	Loss of methylation	0.795612	0.282276	0.492354	1.13612e-28	4.8238e-23	37	3	169683976	+	N_Shore	LOC100128164(body);SEC62(tss1500)
cg20137746	7.12555e-10	0.000302541	-0.505391	0.505391	Loss of methylation	0.768053	0.262662	0.498942	7.23678e-19	3.07263e-13	37	10	27235598	+
cg25438517	7.12555e-10	0.000302541	-0.504281	0.504281	Loss of methylation	0.803769	0.299488	0.49113	1.08068e-18	4.5884e-13	37	5	77146796	+	N_Shore
cg22198853	3.86884e-09	0.00164265	-0.509039	0.509039	Loss of methylation	0.878159	0.36912	0.488907	3.15406e-16	1.33917e-10	37	6	1594411	+
cg00990385	7.12555e-10	0.000302541	-0.510066	0.510066	Loss of methylation	0.736727	0.226661	0.497181	3.07256e-37	1.30456e-31	37	12	113587690	-	N_Shelf	CCDC42B(body)
cg10676327	7.12555e-10	0.000302541	-0.501171	0.501171	Loss of methylation	0.616162	0.114991	0.468858	4.69851e-22	1.99492e-16	37	4	6659735	-	Island
cg17604655	7.12555e-10	0.000302541	-0.507946	0.507946	Loss of methylation	0.743487	0.235541	0.496306	1.92567e-31	8.17611e-26	37	7	156735383	+	Island
cg02632490	4.31027e-09	0.00183008	-0.500749	0.500749	Loss of methylation	0.885434	0.384685	0.470879	2.19177e-24	9.30593e-19	37	10	88024529	+	S_Shore	GRID1(body);MIR346(body)
cg19196401	7.83798e-10	0.00033279	-0.501107	0.501107	Loss of methylation	0.647275	0.146168	0.481657	5.10188e-14	2.16619e-08	37	6	110721138	-	Island	DDO(body)
cg17116120	7.76888e-10	0.000329856	-0.504681	0.504681	Loss of methylation	0.671342	0.166662	0.485682	8.32044e-24	3.53274e-18	37	20	30225681	+	Island	COX4I2(tss200)
cg05516295	7.12555e-10	0.000302541	-0.502023	0.502023	Loss of methylation	0.82234	0.320317	0.486777	1.2439e-34	5.28141e-29	37	5	134526124	-	N_Shore	C5orf66(body)
cg17900689	7.12555e-10	0.000302541	-0.506829	0.506829	Loss of methylation	0.721424	0.214596	0.481879	2.64621e-26	1.12354e-20	37	17	4649262	+		ZMYND15(body)
cg21010202	7.12555e-10	0.000302541	-0.506476	0.506476	Loss of methylation	0.75427	0.247794	0.477948	1.11192e-28	4.72105e-23	37	6	1615843	+	Island
cg12642717	7.12555e-10	0.000302541	-0.497408	0.497408	Loss of methylation	0.98224	0.484833	0.46563	4.45959e-19	1.89348e-13	37	18	12255318	-	S_Shore	CIDEA(body)
cg09674170	7.12555e-10	0.000302541	-0.503728	0.503728	Loss of methylation	0.63048	0.126752	0.498523	9.74599e-32	4.13801e-26	37	16	3062382	-	N_Shore	CLDN9(tss200)
cg05168012	7.12555e-10	0.000302541	-0.505465	0.505465	Loss of methylation	0.962566	0.457102	0.449307	1.90591e-15	8.09221e-10	37	2	102867275	-	Island
cg11117637	7.83798e-10	0.00033279	-0.502135	0.502135	Loss of methylation	0.848692	0.346557	0.461609	1.9307e-26	8.1975e-21	37	5	149546366	-	Island	CDX1(body)
cg26695758	7.12555e-10	0.000302541	-0.495745	0.495745	Loss of methylation	0.799233	0.303488	0.455388	9.55912e-20	4.05867e-14	37	6	32063607	+	Island	TNXB(body)
cg00970752	7.12555e-10	0.000302541	-0.502725	0.502725	Loss of methylation	0.665929	0.163204	0.454474	1.82867e-22	7.76427e-17	37	1	15711443	-		FHAD1(body)
cg10365562	7.12555e-10	0.000302541	-0.501987	0.501987	Loss of methylation	0.661049	0.159061	0.480731	1.3333e-26	5.661e-21	37	3	46615549	-	N_Shelf	TDGF1(tss1500)
cg06842409	7.12555e-10	0.000302541	-0.502048	0.502048	Loss of methylation	0.676172	0.174124	0.463808	1.44639e-29	6.14118e-24	37	20	30437560	-	Island
cg17976205	7.12555e-10	0.000302541	-0.492894	0.492894	Loss of methylation	0.820589	0.327695	0.486931	1.60025e-34	6.79443e-29	37	20	61002857	-		RBBP8NL(tss1500)
cg14706297	7.12555e-10	0.000302541	-0.501768	0.501768	Loss of methylation	0.655158	0.15339	0.479515	7.5804e-27	3.21853e-21	37	2	43328266	-	Island
cg04220541	7.12555e-10	0.000302541	-0.495852	0.495852	Loss of methylation	0.925245	0.429393	0.48869	9.81028e-44	4.16531e-38	37	8	48172992	-	Island	SPIDR(tss1500)
cg06693983	7.12555e-10	0.000302541	-0.488569	0.488569	Loss of methylation	0.764715	0.276145	0.447122	3.57297e-17	1.51703e-11	37	19	55889216	-	Island	TMEM190(body)
cg06423211	1.09578e-09	0.000465253	-0.498793	0.498793	Loss of methylation	0.678281	0.179487	0.45974	6.10514e-14	2.59216e-08	37	19	551401	-	Island
cg26707664	7.12555e-10	0.000302541	-0.499599	0.499599	Loss of methylation	0.693349	0.19375	0.476504	3.68263e-32	1.5636e-26	37	18	60278353	+
cg00549574	7.12555e-10	0.000302541	-0.490601	0.490601	Loss of methylation	0.85974	0.369139	0.479336	1.97748e-37	8.3961e-32	37	17	74350942	+	S_Shore	PRPSAP1(tss1500)
cg11372436	1.21277e-09	0.000514925	-0.491462	0.491462	Loss of methylation	0.922202	0.43074	0.449881	2.57584e-19	1.09367e-13	37	4	24797007	-		SOD3(tss200)
cg25257677	7.12555e-10	0.000302541	-0.498558	0.498558	Loss of methylation	0.691493	0.192935	0.482422	7.22391e-31	3.06717e-25	37	8	22223985	-	N_Shore	SLC39A14(tss1500)
cg13939055	7.12555e-10	0.000302541	-0.495367	0.495367	Loss of methylation	0.677414	0.182046	0.458676	1.25645e-25	5.3347e-20	37	1	244094869	-	Island	LOC339529(body)
cg19094530	7.12555e-10	0.000302541	-0.498338	0.498338	Loss of methylation	0.728585	0.230246	0.44652	1.86402e-24	7.91438e-19	37	10	79470169	-	N_Shore
cg23924370	7.12555e-10	0.000302541	-0.481758	0.481758	Loss of methylation	0.691107	0.209349	0.444822	5.35535e-27	2.27381e-21	37	2	88583805	+	Island
cg20737388	1.82551e-09	0.000775088	-0.496029	0.496029	Loss of methylation	0.659817	0.163789	0.459302	1.66299e-14	7.0608e-09	37	11	73668626	+		DNAJB13(body)
cg06415891	7.83798e-10	0.00033279	-0.495659	0.495659	Loss of methylation	0.75553	0.259871	0.491148	8.87373e-32	3.76766e-26	37	1	2467096	-	Island
cg27500148	7.12555e-10	0.000302541	-0.493415	0.493415	Loss of methylation	0.904364	0.41095	0.49659	7.3466e-33	3.11926e-27	37	17	37011491	-	S_Shore	RPL23(tss1500)
cg08379987	7.12555e-10	0.000302541	-0.488292	0.488292	Loss of methylation	0.698124	0.209833	0.472258	9.6055e-22	4.07836e-16	37	13	31507139	+		TEX26(body);TEX26-AS1(tss1500)
cg20816361	7.12555e-10	0.000302541	-0.494007	0.494007	Loss of methylation	0.761704	0.267697	0.480351	5.58563e-32	2.37158e-26	37	1	2467100	-	Island
cg00443981	7.12555e-10	0.000302541	-0.493416	0.493416	Loss of methylation	0.911613	0.418197	0.468873	1.42851e-31	6.06524e-26	37	17	58499679	+	S_Shore	C17orf64(tss200)
cg07537443	7.12555e-10	0.000302541	-0.49061	0.49061	Loss of methylation	0.64112	0.15051	0.431063	1.77192e-25	7.52334e-20	37	17	47572132	-	N_Shore	NGFR(tss1500)
cg09634707	7.12555e-10	0.000302541	-0.492207	0.492207	Loss of methylation	0.627276	0.135069	0.45563	7.56502e-24	3.212e-18	37	10	72219713	+	S_Shore
cg14429919	8.46875e-10	0.000359571	-0.485191	0.485191	Loss of methylation	0.831064	0.345872	0.4404	4.13504e-19	1.75568e-13	37	6	3054820	-
cg09692695	7.12555e-10	0.000302541	-0.487351	0.487351	Loss of methylation	0.792935	0.305585	0.478722	1.26853e-40	5.38598e-35	37	2	74668286	+	Island	RTKN(body);RTKN(tss1500)
cg22300566	7.12555e-10	0.000302541	-0.489284	0.489284	Loss of methylation	0.853774	0.36449	0.450242	1.7921e-22	7.60901e-17	37	6	1598558	-	N_Shore
cg17724412	7.12555e-10	0.000302541	-0.481905	0.481905	Loss of methylation	0.884655	0.402749	0.480766	1.36679e-28	5.80322e-23	37	6	28829283	-	N_Shelf	LOC401242(body)
cg05308495	7.12555e-10	0.000302541	-0.488621	0.488621	Loss of methylation	0.636989	0.148368	0.462997	1.02237e-21	4.34085e-16	37	19	54515169	-	Island	CACNG6(body)
cg13713218	9.22997e-10	0.000391892	-0.474336	0.474336	Loss of methylation	0.766583	0.292247	0.449726	3.78136e-19	1.60551e-13	37	9	100000033	-	N_Shore	LOC100499484(tss1500);LOC100499484-C9ORF174(tss1500)
cg07405182	7.12555e-10	0.000302541	-0.485769	0.485769	Loss of methylation	0.665093	0.179325	0.479456	3.00895e-24	1.27756e-18	37	1	40598455	+	N_Shore
cg10555383	8.46875e-10	0.000359571	-0.483329	0.483329	Loss of methylation	0.625227	0.141898	0.463166	5.32533e-21	2.26106e-15	37	8	143859990	-	S_Shore	LYNX1(tss1500)
cg21406402	7.12555e-10	0.000302541	-0.481844	0.481844	Loss of methylation	0.628769	0.146925	0.421482	3.49448e-15	1.48371e-09	37	2	121223847	-		LINC01101(body)
cg25066665	6.35357e-09	0.00269764	-0.47362	0.47362	Loss of methylation	0.823456	0.349836	0.36988	2.95774e-10	0.000125581	37	1	150335507	-	N_Shore	RPRD2(tss1500)
cg10635895	7.12555e-10	0.000302541	-0.486421	0.486421	Loss of methylation	0.598642	0.11222	0.463032	2.76258e-25	1.17295e-19	37	12	2339439	-	Island	CACNA1C(body)
cg04202002	7.12555e-10	0.000302541	-0.487171	0.487171	Loss of methylation	0.781308	0.294136	0.469881	3.78276e-38	1.60611e-32	37	2	127643360	-	N_Shore
cg24574963	7.12555e-10	0.000302541	-0.482991	0.482991	Loss of methylation	0.665379	0.182388	0.449028	9.56303e-23	4.06033e-17	37	7	149120622	-	S_Shore
cg27362048	7.12555e-10	0.000302541	-0.474878	0.474878	Loss of methylation	0.886757	0.411878	0.449186	3.92009e-29	1.66442e-23	37	11	116661237	-	Island	APOA5(body)
cg00091064	7.12555e-10	0.000302541	-0.484682	0.484682	Loss of methylation	0.797603	0.312922	0.463933	4.53362e-32	1.92491e-26	37	6	41376604	+	Island
cg19402939	7.12555e-10	0.000302541	-0.475839	0.475839	Loss of methylation	0.7087	0.232861	0.467834	4.36277e-22	1.85237e-16	37	3	184104481	+	Island	CHRD(body)
cg17034331	7.12555e-10	0.000302541	-0.4809	0.4809	Loss of methylation	0.804161	0.323261	0.474502	6.9491e-23	2.95049e-17	37	5	77146318	+	N_Shore
cg18121224	7.12555e-10	0.000302541	-0.478886	0.478886	Loss of methylation	0.596802	0.117916	0.466941	9.95229e-27	4.2256e-21	37	5	176559563	-	Island	NSD1(tss1500)
cg19940077	7.12555e-10	0.000302541	-0.479648	0.479648	Loss of methylation	0.883283	0.403635	0.432447	1.2894e-26	5.47462e-21	37	1	200842282	+	Island	GPR25(body)
cg23634477	1.98633e-09	0.000843366	-0.473733	0.473733	Loss of methylation	0.872531	0.398798	0.459428	9.24819e-18	3.92665e-12	37	6	27018112	-
cg24187351	7.76888e-10	0.000329856	-0.454777	0.454777	Loss of methylation	0.790015	0.335238	0.428904	1.57574e-15	6.69036e-10	37	X	68525883	-	Island
cg18568930	7.12555e-10	0.000302541	-0.482177	0.482177	Loss of methylation	0.713817	0.23164	0.473438	4.22262e-27	1.79287e-21	37	19	51815658	-	S_Shore	IGLON5(body)
cg07581811	7.12555e-10	0.000302541	-0.477323	0.477323	Loss of methylation	0.977099	0.499777	0.45464	7.20297e-31	3.05828e-25	37	3	184491461	-
cg19772114	7.12555e-10	0.000302541	-0.472519	0.472519	Loss of methylation	0.94076	0.468241	0.465209	4.89794e-28	2.0796e-22	37	6	28829321	-	N_Shelf	LOC401242(body)
cg11559198	7.12555e-10	0.000302541	-0.477502	0.477502	Loss of methylation	0.558614	0.0811119	0.478145	1.17402e-28	4.98474e-23	37	2	232348794	-	Island
cg14652587	7.12555e-10	0.000302541	-0.481863	0.481863	Loss of methylation	0.586174	0.104311	0.447922	1.35993e-20	5.77409e-15	37	17	75692571	-
cg00944421	7.12555e-10	0.000302541	-0.479939	0.479939	Loss of methylation	0.883874	0.403934	0.446461	2.59765e-23	1.10293e-17	37	16	68269483	+	Island	ESRP2(body)
cg27102629	7.12555e-10	0.000302541	-0.478634	0.478634	Loss of methylation	0.784943	0.306309	0.461921	2.83433e-33	1.20341e-27	37	10	76573155	-	N_Shore
cg11012412	3.78258e-09	0.00160603	-0.471959	0.471959	Loss of methylation	0.602656	0.130696	0.44815	4.70172e-08	0.0199629	37	5	77147141	-	Island
cg20703261	7.12555e-10	0.000302541	-0.475907	0.475907	Loss of methylation	0.852843	0.376936	0.463633	8.12748e-32	3.45082e-26	37	6	41375153	-	Island
cg01342115	7.12555e-10	0.000302541	-0.478473	0.478473	Loss of methylation	0.61297	0.134497	0.470392	2.07547e-27	8.81217e-22	37	3	134031663	-	Island
cg00823843	7.12555e-10	0.000302541	-0.48046	0.48046	Loss of methylation	0.664237	0.183777	0.434365	3.31921e-25	1.40929e-19	37	1	244094885	+	Island	LOC339529(body)
cg01952185	7.12555e-10	0.000302541	-0.480779	0.480779	Loss of methylation	0.702349	0.22157	0.447017	5.31837e-34	2.25811e-28	37	5	134813213	-
cg00643333	7.12555e-10	0.000302541	-0.481036	0.481036	Loss of methylation	0.661059	0.180023	0.460091	4.18154e-28	1.77542e-22	37	22	45705037	+	N_Shore	FAM118A(tss1500);FAM118A(tss200)
cg18409649	7.12555e-10	0.000302541	-0.479423	0.479423	Loss of methylation	0.633054	0.15363	0.454386	8.18808e-20	3.47654e-14	37	7	99066398	-	N_Shelf
cg24550212	7.12555e-10	0.000302541	-0.479774	0.479774	Loss of methylation	0.953082	0.473309	0.450755	6.30148e-20	2.67552e-14	37	20	45170494	-	S_Shore	OCSTAMP(body)
cg03687532	7.12555e-10	0.000302541	-0.479319	0.479319	Loss of methylation	0.872777	0.393458	0.48042	3.27965e-34	1.3925e-28	37	16	54228358	-	Island
cg21411366	8.46875e-10	0.000359571	-0.475962	0.475962	Loss of methylation	0.838404	0.362442	0.438424	8.70222e-22	3.69484e-16	37	4	24797176	+	N_Shelf	SOD3(body)
cg00524708	7.12555e-10	0.000302541	-0.475268	0.475268	Loss of methylation	0.573403	0.0981349	0.453498	1.16865e-25	4.96192e-20	37	16	31159558	+	N_Shore	PRSS36(body)
cg09288885	7.12555e-10	0.000302541	-0.47057	0.47057	Loss of methylation	0.737324	0.266754	0.467721	1.86167e-26	7.90441e-21	37	16	86066714	+
cg17453840	7.76888e-10	0.000329856	-0.471331	0.471331	Loss of methylation	0.842043	0.370712	0.393847	3.31238e-18	1.40639e-12	37	15	83317526	-	Island	CPEB1(tss1500);LOC283692(body)
cg14825735	6.89432e-09	0.00292723	-0.476179	0.476179	Loss of methylation	0.753667	0.277488	0.426696	1.08022e-14	4.58647e-09	37	6	1594066	-
cg00270878	1.00578e-09	0.000427039	-0.476346	0.476346	Loss of methylation	0.738598	0.262253	0.406381	2.09206e-17	8.88257e-12	37	11	64334217	-	N_Shore	SLC22A11(body)
cg06303238	7.12555e-10	0.000302541	-0.466198	0.466198	Loss of methylation	0.81894	0.352742	0.430202	4.51831e-20	1.91841e-14	37	20	50418959	-	Island	SALL4(body)
cg02123734	8.46875e-10	0.000359571	-0.474943	0.474943	Loss of methylation	0.601035	0.126092	0.468182	1.17495e-21	4.98869e-16	37	10	50649666	-
cg06582782	2.4847e-08	0.0105497	-0.473451	0.473451	Loss of methylation	0.895321	0.42187	0.43982	3.23156e-15	1.37207e-09	37	12	5621261	-
cg04539705	7.12555e-10	0.000302541	-0.470931	0.470931	Loss of methylation	0.702726	0.231795	0.447778	6.26121e-33	2.65842e-27	37	2	233384768	+	N_Shore	PRSS56(tss1500)
cg11450541	7.12555e-10	0.000302541	-0.472813	0.472813	Loss of methylation	0.726727	0.253914	0.403269	5.22293e-16	2.21758e-10	37	13	24519920	+		ANKRD20A19P(body)
cg04942251	7.12555e-10	0.000302541	-0.470712	0.470712	Loss of methylation	0.650032	0.17932	0.447715	2.10966e-29	8.95734e-24	37	11	63687247	+	S_Shore
cg14708990	7.12555e-10	0.000302541	-0.473464	0.473464	Loss of methylation	0.799689	0.326224	0.442287	1.51383e-24	6.4275e-19	37	11	76839217	+		MYO7A(tss200)
cg20084219	7.83798e-10	0.00033279	-0.46798	0.46798	Loss of methylation	0.637835	0.169854	0.451277	1.50146e-19	6.375e-14	37	17	36997449	-	Island	C17orf98(body)
cg09089451	7.12555e-10	0.000302541	-0.47287	0.47287	Loss of methylation	0.867145	0.394276	0.4468	5.43166e-35	2.3062e-29	37	7	149410923	-	Island	KRBA1(tss1500)
cg24024505	7.12555e-10	0.000302541	-0.460155	0.460155	Loss of methylation	0.977614	0.517459	0.442269	1.77689e-23	7.54442e-18	37	6	28829401	-	N_Shelf	LOC401242(body)
cg23505823	1.41551e-09	0.000601005	-0.472679	0.472679	Loss of methylation	0.907312	0.434633	0.439852	9.76532e-18	4.14622e-12	37	12	123215524	+		HCAR1(tss1500)
cg08772588	7.12555e-10	0.000302541	-0.471322	0.471322	Loss of methylation	0.788705	0.317383	0.428771	7.04466e-28	2.99106e-22	37	19	56000201	+	N_Shore	SSC5D(body)
cg21543589	7.12555e-10	0.000302541	-0.46978	0.46978	Loss of methylation	0.710939	0.241159	0.468672	6.31609e-23	2.68172e-17	37	20	30225685	+	Island	COX4I2(tss200)
cg24524285	7.12555e-10	0.000302541	-0.470192	0.470192	Loss of methylation	0.66852	0.198328	0.402408	4.09749e-27	1.73974e-21	37	11	64405919	-	Island	NRXN2(body)
cg02254407	1.72921e-09	0.000734197	-0.471842	0.471842	Loss of methylation	0.857285	0.385443	0.459454	9.94086e-35	4.22075e-29	37	11	73357159	-		PLEKHB1(tss1500);PLEKHB1(tss200)
cg17978631	7.12555e-10	0.000302541	-0.463811	0.463811	Loss of methylation	0.898171	0.43436	0.424056	5.5835e-23	2.37068e-17	37	3	184491236	+
cg26209990	8.46875e-10	0.000359571	-0.466667	0.466667	Loss of methylation	0.674669	0.208002	0.444442	4.1019e-17	1.74161e-11	37	7	127911258	-	Island
cg25457886	7.12555e-10	0.000302541	-0.461071	0.461071	Loss of methylation	0.572079	0.111008	0.444281	4.36051e-23	1.85141e-17	37	3	14339565	-	Island
cg10365886	1.00578e-09	0.000427039	-0.47026	0.47026	Loss of methylation	0.693914	0.223654	0.446868	1.89651e-15	8.05233e-10	37	6	32063874	+	Island	TNXB(body)
cg11923631	7.12555e-10	0.000302541	-0.466428	0.466428	Loss of methylation	0.567941	0.101513	0.445528	1.38469e-32	5.87921e-27	37	21	45705721	-	Island	AIRE(body)
cg03063309	1.19362e-09	0.000506795	-0.465952	0.465952	Loss of methylation	0.708322	0.242371	0.432393	8.60826e-20	3.65495e-14	37	4	24796919	-		SOD3(tss200)
cg15674899	7.12555e-10	0.000302541	-0.469386	0.469386	Loss of methylation	0.796817	0.327431	0.444437	3.59429e-20	1.52608e-14	37	5	150618077	+
cg07242540	7.12555e-10	0.000302541	-0.469367	0.469367	Loss of methylation	0.83572	0.366353	0.420956	8.2692e-26	3.51099e-20	37	1	12600348	+	Island
cg01856384	7.12555e-10	0.000302541	-0.466792	0.466792	Loss of methylation	0.620338	0.153547	0.445691	3.05948e-27	1.29901e-21	37	6	41376904	-	Island
cg27251412	7.12555e-10	0.000302541	-0.464303	0.464303	Loss of methylation	0.59255	0.128247	0.443595	1.9388e-32	8.23185e-27	37	21	45705740	-	Island	AIRE(body)
cg12133451	7.12555e-10	0.000302541	-0.467171	0.467171	Loss of methylation	0.658924	0.191752	0.425339	6.16046e-18	2.61565e-12	37	1	227746453	+	Island
cg05630111	1.72921e-09	0.000734197	-0.465576	0.465576	Loss of methylation	0.631266	0.165689	0.446125	3.48929e-25	1.4815e-19	37	1	150948030	-	S_Shore	CERS2(tss1500)
cg13105599	1.54105e-09	0.000654308	-0.45426	0.45426	Loss of methylation	0.644306	0.190047	0.435666	5.49789e-12	2.33433e-06	37	15	67356641	-	N_Shore
cg22497095	7.12555e-10	0.000302541	-0.457007	0.457007	Loss of methylation	0.724088	0.26708	0.431032	3.16665e-22	1.34452e-16	37	6	28601375	-	N_Shore
cg09117688	9.22997e-10	0.000391892	-0.449874	0.449874	Loss of methylation	0.864899	0.415025	0.467315	2.63771e-25	1.11994e-19	37	13	41496623	-	Island	SUGT1P3(tss1500);TPTE2P5(tss1500)
cg02757970	7.12555e-10	0.000302541	-0.467344	0.467344	Loss of methylation	0.658774	0.19143	0.45673	3.64731e-37	1.54859e-31	37	2	25427350	+	Island
cg17261676	7.12555e-10	0.000302541	-0.463287	0.463287	Loss of methylation	0.925897	0.46261	0.452616	1.84401e-28	7.82943e-23	37	6	26016808	+	N_Shelf
cg05133205	7.12555e-10	0.000302541	-0.465826	0.465826	Loss of methylation	0.589031	0.123205	0.443481	2.41061e-23	1.02351e-17	37	6	32121249	-	N_Shore	LOC100507547(body);PPT2(body);PPT2(tss1500);PPT2-EGFL8(tss1500)
cg20625967	7.12555e-10	0.000302541	-0.465325	0.465325	Loss of methylation	0.952838	0.487512	0.460554	4.9898e-27	2.1186e-21	37	15	42328655	-		PLA2G4E(body)
cg20701556	7.12555e-10	0.000302541	-0.46316	0.46316	Loss of methylation	0.735506	0.272347	0.442749	1.08727e-26	4.6164e-21	37	1	95698924	+	N_Shore	RWDD3(tss1500);TMEM56-RWDD3(body)
cg04159546	7.12555e-10	0.000302541	-0.462804	0.462804	Loss of methylation	0.785128	0.322324	0.490089	1.99106e-31	8.45375e-26	37	1	3605087	+	N_Shelf	TP73(body)
cg20631820	3.56846e-09	0.00151512	-0.459078	0.459078	Loss of methylation	0.898103	0.439025	0.4386	2.42886e-18	1.03126e-12	37	13	95086158	+
cg19760250	7.12555e-10	0.000302541	-0.451311	0.451311	Loss of methylation	0.88284	0.431529	0.433677	1.53975e-19	6.53757e-14	37	17	36997627	+	Island	C17orf98(body)
cg03541791	7.12555e-10	0.000302541	-0.460172	0.460172	Loss of methylation	0.88558	0.425408	0.450268	1.06411e-27	4.51806e-22	37	6	28829396	-	N_Shelf	LOC401242(body)
cg23280506	5.51104e-09	0.00233991	-0.463891	0.463891	Loss of methylation	0.574662	0.110771	0.453088	2.61e-14	1.10817e-08	37	17	14201938	+	Island
cg06689045	7.12555e-10	0.000302541	-0.461558	0.461558	Loss of methylation	0.709427	0.247869	0.461008	9.29962e-27	3.94849e-21	37	3	120025420	-	Island
cg10854819	6.10124e-09	0.0025905	-0.464743	0.464743	Loss of methylation	0.726901	0.262158	0.431481	3.04992e-14	1.29495e-08	37	15	31515852	-		LOC283710(body)
cg09510752	7.12555e-10	0.000302541	-0.45903	0.45903	Loss of methylation	0.77826	0.31923	0.442898	3.5093e-33	1.49e-27	37	5	134526173	+	N_Shore	C5orf66(body)
cg07521193	7.76888e-10	0.000329856	-0.454746	0.454746	Loss of methylation	0.950854	0.496108	0.425535	1.27986e-17	5.43412e-12	37	15	27819422	-
cg06155303	7.12555e-10	0.000302541	-0.454164	0.454164	Loss of methylation	0.774993	0.320828	0.419719	4.29798e-22	1.82486e-16	37	1	29460817	-	Island
cg01101782	7.12555e-10	0.000302541	-0.459418	0.459418	Loss of methylation	0.782748	0.32333	0.476852	4.96156e-22	2.10661e-16	37	1	202778711	-	N_Shore	KDM5B(tss1500);PCAT6(tss1500)
cg01205267	7.12555e-10	0.000302541	-0.460263	0.460263	Loss of methylation	0.833072	0.372809	0.469539	9.27175e-29	3.93666e-23	37	13	47126300	-	N_Shore	LRCH1(tss1500)
cg01235820	7.12555e-10	0.000302541	-0.462013	0.462013	Loss of methylation	0.640483	0.17847	0.417974	2.21147e-22	9.38958e-17	37	20	642782	-	Island	SCRT2(body)
cg21235532	7.12555e-10	0.000302541	-0.462858	0.462858	Loss of methylation	0.653823	0.190965	0.45245	1.70469e-28	7.23787e-23	37	18	19476870	-	Island
cg26010218	7.12555e-10	0.000302541	-0.462228	0.462228	Loss of methylation	0.904978	0.442749	0.448699	2.15038e-25	9.1302e-20	37	4	78977223	-	N_Shore
cg20462561	9.22997e-10	0.000391892	-0.461667	0.461667	Loss of methylation	0.72761	0.265943	0.412426	1.20261e-16	5.10613e-11	37	1	228890820	-	Island
cg08378788	7.12555e-10	0.000302541	-0.457665	0.457665	Loss of methylation	0.708634	0.250969	0.424628	1.35748e-28	5.76368e-23	37	17	1395864	+	S_Shore	MYO1C(body);MYO1C(tss1500)
cg19049754	7.12555e-10	0.000302541	-0.461445	0.461445	Loss of methylation	0.95358	0.492135	0.419402	5.70928e-27	2.42408e-21	37	10	81966990	-	Island	LINC00857(tss1500)
cg06825512	7.12555e-10	0.000302541	-0.461328	0.461328	Loss of methylation	0.748955	0.287627	0.454402	2.06685e-34	8.77558e-29	37	18	10453969	+	N_Shore	APCDD1(tss1500)
cg14759977	7.12555e-10	0.000302541	-0.447396	0.447396	Loss of methylation	0.840101	0.392705	0.436338	1.11203e-22	4.72153e-17	37	13	41496782	-	Island	SUGT1P3(tss1500);TPTE2P5(tss1500)
cg00003625	7.12555e-10	0.000302541	-0.459601	0.459601	Loss of methylation	0.869227	0.409625	0.440774	9.9883e-30	4.24089e-24	37	17	48912543	-		WFIKKN2(tss200)
cg11985480	7.12555e-10	0.000302541	-0.461125	0.461125	Loss of methylation	0.762638	0.301513	0.455625	2.49565e-27	1.05962e-21	37	2	74729100	+	N_Shore	LBX2(body);LBX2-AS1(tss1500)
cg08247921	7.12555e-10	0.000302541	-0.458003	0.458003	Loss of methylation	0.906608	0.448605	0.45951	5.26387e-26	2.23497e-20	37	4	103683115	-	S_Shore	MANBA(tss1500)
cg02497785	9.22997e-10	0.000391892	-0.458802	0.458802	Loss of methylation	0.819573	0.360771	0.441365	3.2859e-17	1.39515e-11	37	7	48494608	-	Island	ABCA13(body)
cg12408990	7.12555e-10	0.000302541	-0.451391	0.451391	Loss of methylation	0.658194	0.206802	0.447987	5.1445e-19	2.18428e-13	37	5	179634671	+	Island	RASGEF1C(body)
cg12799314	1.19362e-09	0.000506795	-0.456323	0.456323	Loss of methylation	0.855439	0.399115	0.456857	5.28875e-15	2.24553e-09	37	10	1405193	+	Island	ADARB2(body)
cg18206867	7.12555e-10	0.000302541	-0.455985	0.455985	Loss of methylation	0.624661	0.168676	0.440287	4.07941e-34	1.73206e-28	37	2	62422351	-	Island	B3GNT2(tss1500)
cg17918558	7.12555e-10	0.000302541	-0.459821	0.459821	Loss of methylation	0.654013	0.194192	0.420257	2.54325e-31	1.07983e-25	37	1	46945595	-
cg27576576	7.12555e-10	0.000302541	-0.456528	0.456528	Loss of methylation	0.703865	0.247336	0.433898	6.05217e-31	2.56967e-25	37	7	156786077	-
cg14433314	7.12555e-10	0.000302541	-0.453695	0.453695	Loss of methylation	0.59278	0.139085	0.455078	4.34985e-24	1.84689e-18	37	7	1233469	-
cg14802355	7.12555e-10	0.000302541	-0.45211	0.45211	Loss of methylation	0.892821	0.440711	0.451141	3.42801e-30	1.45549e-24	37	4	103683140	-	S_Shore	MANBA(tss1500)
cg23076537	7.76888e-10	0.000329856	-0.459126	0.459126	Loss of methylation	0.826991	0.367865	0.396757	1.1567e-20	4.91117e-15	37	10	93643678	+	N_Shelf
cg04638150	7.12555e-10	0.000302541	-0.457809	0.457809	Loss of methylation	0.691708	0.233898	0.45812	5.74321e-29	2.43849e-23	37	11	62273418	+		AHNAK(body)
cg24853438	7.12555e-10	0.000302541	-0.451539	0.451539	Loss of methylation	0.830089	0.37855	0.440755	1.68637e-24	7.16009e-19	37	5	77139492	+	N_Shore
cg16915863	1.1118e-09	0.000472057	-0.449431	0.449431	Loss of methylation	0.783429	0.333998	0.460227	1.02107e-17	4.33532e-12	37	12	54523294	+	S_Shelf	LOC400043(body)
cg13391079	7.76888e-10	0.000329856	-0.456888	0.456888	Loss of methylation	0.868437	0.411549	0.470219	1.12049e-23	4.75744e-18	37	13	25212556	+	Island
cg05868531	7.12555e-10	0.000302541	-0.453333	0.453333	Loss of methylation	0.497296	0.0439636	0.443094	3.17309e-30	1.34725e-24	37	2	232348602	-	Island
cg25337631	9.22997e-10	0.000391892	-0.453007	0.453007	Loss of methylation	0.816118	0.363111	0.452557	4.65959e-21	1.9784e-15	37	10	103500093	-
cg13934406	7.12555e-10	0.000302541	-0.452039	0.452039	Loss of methylation	0.903035	0.450995	0.442525	1.74035e-23	7.38929e-18	37	6	32120878	+	N_Shore	LOC100507547(body);PPT2(tss1500);PPT2-EGFL8(tss1500);PRRT1(tss1500)
cg14372753	7.12555e-10	0.000302541	-0.452964	0.452964	Loss of methylation	0.954406	0.501442	0.430535	6.03327e-23	2.56164e-17	37	22	18064176	-	Island	SLC25A18(body)
cg20580913	7.76888e-10	0.000329856	-0.449024	0.449024	Loss of methylation	0.922496	0.473472	0.41025	9.8205e-18	4.16965e-12	37	6	1599288	+	Island
cg16216407	1.00578e-09	0.000427039	-0.450471	0.450471	Loss of methylation	0.726383	0.275912	0.418913	2.41517e-20	1.02545e-14	37	4	24797140	+	N_Shelf	SOD3(body)
cg09368716	7.12555e-10	0.000302541	-0.455583	0.455583	Loss of methylation	0.637528	0.181945	0.416312	1.31152e-29	5.56853e-24	37	1	1361655	+	Island	TMEM88B(body)
cg11931626	7.12555e-10	0.000302541	-0.456006	0.456006	Loss of methylation	0.669044	0.213039	0.437605	7.30997e-27	3.10371e-21	37	4	184679532	-	Island
cg23327896	7.12555e-10	0.000302541	-0.455927	0.455927	Loss of methylation	0.881712	0.425785	0.430567	1.11094e-20	4.71692e-15	37	11	73669290	+		DNAJB13(body)
cg11905611	7.12555e-10	0.000302541	-0.450054	0.450054	Loss of methylation	0.603573	0.153519	0.435851	3.78019e-35	1.60501e-29	37	12	14720974	-	Island	PLBD1(tss200)
cg13591848	7.12555e-10	0.000302541	-0.45565	0.45565	Loss of methylation	0.809052	0.353402	0.410629	1.80898e-26	7.68068e-21	37	10	102789894	-	Island	PDZD7(body);SFXN3(tss1500)
cg22861548	1.19362e-09	0.000506795	-0.448	0.448	Loss of methylation	0.710462	0.262462	0.44492	8.16738e-19	3.46775e-13	37	8	143859669	-	S_Shore	LYNX1(tss1500);LYNX1(tss200)
cg05224659	7.12555e-10	0.000302541	-0.448171	0.448171	Loss of methylation	0.913913	0.465742	0.417561	1.69647e-27	7.20296e-22	37	2	43295595	-	S_Shore
cg24070990	1.00578e-09	0.000427039	-0.441018	0.441018	Loss of methylation	0.577719	0.136701	0.380154	9.17313e-19	3.89478e-13	37	1	228634724	-	S_Shore
cg17571919	7.12555e-10	0.000302541	-0.448206	0.448206	Loss of methylation	0.955982	0.507776	0.433624	2.38015e-29	1.01058e-23	37	6	28829328	+	N_Shelf	LOC401242(body)
cg09510531	7.12555e-10	0.000302541	-0.448252	0.448252	Loss of methylation	0.597906	0.149653	0.430634	7.42838e-30	3.15398e-24	37	21	45705742	-	Island	AIRE(body)
cg03188580	7.83798e-10	0.00033279	-0.44722	0.44722	Loss of methylation	0.952675	0.505454	0.427676	1.97953e-26	8.4048e-21	37	6	28829378	+	N_Shelf	LOC401242(body)
cg21252282	7.12555e-10	0.000302541	-0.449517	0.449517	Loss of methylation	0.77324	0.323723	0.452009	1.92274e-23	8.16368e-18	37	9	90439702	+	Island
cg11557492	7.12555e-10	0.000302541	-0.449179	0.449179	Loss of methylation	0.937043	0.487864	0.41302	4.1446e-29	1.75974e-23	37	19	56002240	-	Island	SSC5D(body)
cg22952142	7.12555e-10	0.000302541	-0.45069	0.45069	Loss of methylation	0.555407	0.104717	0.443371	1.4736e-27	6.25668e-22	37	15	68549178	+
cg26218577	7.12555e-10	0.000302541	-0.453835	0.453835	Loss of methylation	0.561745	0.107909	0.44469	8.15419e-30	3.46215e-24	37	15	69744466	+	N_Shore	RPLP1(tss1500)
cg22109795	9.54094e-09	0.00405095	-0.445997	0.445997	Loss of methylation	0.859	0.413003	0.419507	4.96583e-19	2.10842e-13	37	1	210468650	+	S_Shelf
cg21766667	7.12555e-10	0.000302541	-0.453473	0.453473	Loss of methylation	0.590398	0.136925	0.43811	4.90649e-24	2.08323e-18	37	17	48287888	-
cg08216684	7.12555e-10	0.000302541	-0.441141	0.441141	Loss of methylation	0.880648	0.439507	0.447095	1.35761e-32	5.76422e-27	37	5	77144016	+	N_Shelf
cg09965419	7.12555e-10	0.000302541	-0.451923	0.451923	Loss of methylation	0.792789	0.340866	0.438467	2.47534e-28	1.051e-22	37	6	30854186	+	S_Shore	DDR1(body)
cg25460807	8.46875e-10	0.000359571	-0.444523	0.444523	Loss of methylation	0.765672	0.321149	0.389715	1.2881e-26	5.46908e-21	37	8	21908022	-	S_Shelf
cg10831246	7.12555e-10	0.000302541	-0.443951	0.443951	Loss of methylation	0.69329	0.249339	0.405525	2.53507e-27	1.07636e-21	37	17	18553663	+
cg18192325	7.12555e-10	0.000302541	-0.449554	0.449554	Loss of methylation	0.83619	0.386636	0.429871	2.48071e-27	1.05328e-21	37	2	105854051	-	S_Shore
cg01721149	7.12555e-10	0.000302541	-0.452297	0.452297	Loss of methylation	0.848555	0.396259	0.425473	5.73345e-21	2.43434e-15	37	1	156394727	-	S_Shelf	C1orf61(body)
cg02247178	7.12555e-10	0.000302541	-0.443864	0.443864	Loss of methylation	0.72064	0.276776	0.433085	2.79795e-19	1.18797e-13	37	13	31506687	+		TEX26(tss200);TEX26-AS1(body)
cg03042692	7.12555e-10	0.000302541	-0.445912	0.445912	Loss of methylation	0.752815	0.306903	0.428824	5.24837e-22	2.22838e-16	37	13	23310188	-
cg06025456	7.12555e-10	0.000302541	-0.441691	0.441691	Loss of methylation	0.913417	0.471727	0.431136	5.70738e-24	2.42327e-18	37	6	32120863	+	N_Shore	LOC100507547(body);PPT2(tss1500);PPT2-EGFL8(tss1500);PRRT1(tss1500)
cg09428340	1.00578e-09	0.000427039	-0.449247	0.449247	Loss of methylation	0.71731	0.268063	0.418328	1.21861e-15	5.17405e-10	37	6	163570371	+	Island	PACRG(body)
cg03102494	9.33858e-10	0.000396503	-0.449437	0.449437	Loss of methylation	0.549432	0.0999952	0.458718	1.1321e-17	4.80673e-12	37	1	147801721	+		NBPF8(body)
cg06092502	1.67742e-09	0.000712207	-0.44409	0.44409	Loss of methylation	0.755323	0.311232	0.42799	6.52457e-17	2.77024e-11	37	1	42611687	+	Island
cg24010336	7.12555e-10	0.000302541	-0.44141	0.44141	Loss of methylation	0.765214	0.323804	0.447352	3.44655e-32	1.46336e-26	37	19	39467258	-	S_Shore	FBXO17(tss1500)
cg20286956	7.12555e-10	0.000302541	-0.449472	0.449472	Loss of methylation	0.791382	0.34191	0.412708	2.20763e-31	9.3733e-26	37	1	39547918	-	Island
cg20592017	8.46875e-10	0.000359571	-0.435313	0.435313	Loss of methylation	0.757688	0.322375	0.402803	2.62802e-14	1.11582e-08	37	15	40364740	+
cg19962075	9.22997e-10	0.000391892	-0.443973	0.443973	Loss of methylation	0.753733	0.30976	0.42164	4.00149e-19	1.69898e-13	37	18	48256050	+	Island	MAPK4(body)
cg11669516	7.12555e-10	0.000302541	-0.440664	0.440664	Loss of methylation	0.759325	0.31866	0.401532	1.19455e-23	5.0719e-18	37	2	217501092	-	S_Shelf	IGFBP2(body)
cg00611789	8.55625e-10	0.000363287	-0.444845	0.444845	Loss of methylation	0.744315	0.29947	0.376411	5.90698e-15	2.50802e-09	37	5	78985432	+		CMYA5(tss1500)
cg05226558	7.12555e-10	0.000302541	-0.448505	0.448505	Loss of methylation	0.684416	0.235911	0.432496	1.11186e-32	4.72081e-27	37	3	46617183	+	N_Shore	TDGF1(body)
cg21475076	7.12555e-10	0.000302541	-0.440254	0.440254	Loss of methylation	0.961607	0.521353	0.404656	3.29858e-35	1.40053e-29	37	1	1100493	+	Island
cg19978312	7.12555e-10	0.000302541	-0.440571	0.440571	Loss of methylation	0.688346	0.247775	0.422614	1.93051e-19	8.19668e-14	37	5	179634688	+	Island	RASGEF1C(body)
cg19389372	7.12555e-10	0.000302541	-0.447031	0.447031	Loss of methylation	0.51175	0.0647196	0.435092	1.52356e-26	6.46881e-21	37	19	36485356	+	Island	SDHAF1(tss1500)
cg11617964	7.12555e-10	0.000302541	-0.447735	0.447735	Loss of methylation	0.621226	0.173491	0.431864	3.68574e-33	1.56491e-27	37	6	32118399	-	Island	PRRT1(body)
cg02430039	7.12555e-10	0.000302541	-0.447605	0.447605	Loss of methylation	0.658096	0.210491	0.435813	5.89838e-27	2.50437e-21	37	17	47967818	+	N_Shore
cg00083206	7.12555e-10	0.000302541	-0.439037	0.439037	Loss of methylation	0.623874	0.184838	0.426062	1.18705e-15	5.04005e-10	37	6	110721305	-	Island	DDO(body)
cg21182196	7.12555e-10	0.000302541	-0.447256	0.447256	Loss of methylation	0.875447	0.428192	0.435497	6.85483e-23	2.91047e-17	37	14	95786801	-	S_Shore	CLMN(tss1500)
cg08123207	1.88701e-09	0.000801197	-0.446981	0.446981	Loss of methylation	0.57394	0.126959	0.418296	1.75691e-27	7.45958e-22	37	6	32118312	-	Island	PRRT1(body)
cg09655403	9.22997e-10	0.000391892	-0.440608	0.440608	Loss of methylation	0.810392	0.369784	0.382661	1.91029e-14	8.11084e-09	37	5	78985495	-		CMYA5(tss200)
cg15584071	7.12555e-10	0.000302541	-0.446543	0.446543	Loss of methylation	0.594725	0.148182	0.435131	3.88015e-31	1.64746e-25	37	19	36484913	-	Island	SDHAF1(tss1500)
cg25661792	7.12555e-10	0.000302541	-0.445617	0.445617	Loss of methylation	0.746268	0.300652	0.427235	3.45034e-25	1.46497e-19	37	3	194014530	+	Island
cg08979191	2.16091e-09	0.000917491	-0.441355	0.441355	Loss of methylation	0.747086	0.305731	0.449114	6.96078e-14	2.95545e-08	37	5	132113734	+	S_Shore	SEPT8(tss1500);SEPT8(tss200)
cg14459158	7.12555e-10	0.000302541	-0.446481	0.446481	Loss of methylation	0.576236	0.129755	0.436571	8.56759e-19	3.63768e-13	37	9	96720562	+	N_Shore
cg19579217	7.12555e-10	0.000302541	-0.446452	0.446452	Loss of methylation	0.58013	0.133677	0.405734	1.75833e-23	7.46563e-18	37	6	10720630	-	N_Shelf
cg25483741	7.12555e-10	0.000302541	-0.441385	0.441385	Loss of methylation	0.802173	0.360788	0.436119	1.68072e-23	7.13609e-18	37	8	143859895	-	S_Shore	LYNX1(tss1500)
cg08877188	7.12555e-10	0.000302541	-0.446257	0.446257	Loss of methylation	0.80993	0.363673	0.42435	1.62338e-31	6.89265e-26	37	3	195943579	+		SLC51A(body)
cg04579398	7.12555e-10	0.000302541	-0.445237	0.445237	Loss of methylation	0.497232	0.0519946	0.43619	9.37629e-28	3.98104e-22	37	19	36485360	+	Island	SDHAF1(tss1500)
cg17378342	7.12555e-10	0.000302541	-0.444133	0.444133	Loss of methylation	0.870192	0.426059	0.400822	7.99522e-27	3.39466e-21	37	5	149546331	-	Island	CDX1(tss200)
cg07266144	7.12555e-10	0.000302541	-0.444506	0.444506	Loss of methylation	0.629985	0.185479	0.439811	6.57152e-18	2.79018e-12	37	5	131607372	+	Island	PDLIM4(body)
cg19328828	2.8626e-09	0.00121542	-0.445423	0.445423	Loss of methylation	0.867949	0.422526	0.400242	2.01003e-16	8.53431e-11	37	12	123215471	+		HCAR1(tss1500)
cg01206378	7.83798e-10	0.00033279	-0.443754	0.443754	Loss of methylation	0.791688	0.347934	0.426349	5.91575e-27	2.51174e-21	37	1	95698827	+	N_Shore	RWDD3(tss1500);TMEM56-RWDD3(body)
cg12914966	7.12555e-10	0.000302541	-0.442569	0.442569	Loss of methylation	0.902509	0.45994	0.409666	8.21751e-22	3.48904e-16	37	6	28830789	-	N_Shore	LOC401242(body)
cg10663765	7.12555e-10	0.000302541	-0.438614	0.438614	Loss of methylation	0.66	0.221386	0.411063	1.93901e-22	8.23276e-17	37	3	194014592	+	Island
cg03466525	7.12555e-10	0.000302541	-0.443626	0.443626	Loss of methylation	0.550956	0.107331	0.42831	2.80043e-23	1.18902e-17	37	10	50650021	-
cg18361418	7.12555e-10	0.000302541	-0.434619	0.434619	Loss of methylation	0.772059	0.337439	0.393381	2.00315e-21	8.50511e-16	37	6	28499676	+		GPX5(body)
cg20909380	7.12555e-10	0.000302541	-0.441399	0.441399	Loss of methylation	0.880812	0.439412	0.41245	1.41166e-25	5.99371e-20	37	15	99987288	-
cg27438152	6.35357e-09	0.00269764	-0.443193	0.443193	Loss of methylation	0.837631	0.394438	0.399258	1.47107e-13	6.24598e-08	37	15	31515761	-		LOC283710(body)
cg07429623	4.21173e-09	0.00178824	-0.438712	0.438712	Loss of methylation	0.72911	0.290399	0.399405	2.6474e-18	1.12405e-12	37	1	205326201	+		KLHDC8A(body);KLHDC8A(tss200)
cg10244666	7.12555e-10	0.000302541	-0.442678	0.442678	Loss of methylation	0.975411	0.532733	0.431365	3.66814e-20	1.55744e-14	37	11	32421808	+		WT1(body)
cg12974138	7.12555e-10	0.000302541	-0.440904	0.440904	Loss of methylation	0.55531	0.114405	0.456321	9.23977e-27	3.92308e-21	37	11	59325950	+	N_Shelf
cg08089567	7.83798e-10	0.00033279	-0.436396	0.436396	Loss of methylation	0.601637	0.165241	0.412954	9.69676e-24	4.11711e-18	37	21	45705994	+	Island	AIRE(body)
cg05819154	7.12555e-10	0.000302541	-0.439696	0.439696	Loss of methylation	0.957511	0.517815	0.422417	2.88477e-26	1.22483e-20	37	16	49902436	+
cg17445765	1.41551e-09	0.000601005	-0.442562	0.442562	Loss of methylation	0.706757	0.264194	0.421451	1.35961e-16	5.77271e-11	37	7	64403162	+
cg23180489	7.12555e-10	0.000302541	-0.437241	0.437241	Loss of methylation	0.745302	0.30806	0.428336	2.43068e-23	1.03203e-17	37	8	143859786	+	S_Shore	LYNX1(tss1500);LYNX1(tss200)
cg12236088	7.76888e-10	0.000329856	-0.441264	0.441264	Loss of methylation	0.534429	0.0931648	0.458105	7.09454e-19	3.01224e-13	37	2	105275812	+	Island
cg17330303	7.12555e-10	0.000302541	-0.437921	0.437921	Loss of methylation	0.980372	0.54245	0.422675	4.83574e-35	2.05319e-29	37	1	27189648	+	N_Shore	SFN(body)
cg12716639	7.12555e-10	0.000302541	-0.430953	0.430953	Loss of methylation	0.623026	0.192073	0.390987	1.89511e-21	8.04638e-16	37	11	119234198	+	N_Shore	USP2(body)
cg21277452	7.12555e-10	0.000302541	-0.43333	0.43333	Loss of methylation	0.899778	0.466448	0.41907	9.73694e-26	4.13417e-20	37	6	28829340	+	N_Shelf	LOC401242(body)
cg08289130	7.12555e-10	0.000302541	-0.437252	0.437252	Loss of methylation	0.781742	0.344491	0.420291	3.69884e-19	1.57048e-13	37	16	3210357	-	S_Shore
cg00399059	8.46875e-10	0.000359571	-0.433437	0.433437	Loss of methylation	0.692569	0.259132	0.416399	1.29189e-21	5.48517e-16	37	8	143859774	-	S_Shore	LYNX1(tss1500);LYNX1(tss200)
cg06878548	8.46875e-10	0.000359571	-0.436724	0.436724	Loss of methylation	0.849207	0.412483	0.383063	2.50808e-20	1.06489e-14	37	8	514821	-
cg17493885	7.12555e-10	0.000302541	-0.434572	0.434572	Loss of methylation	0.513669	0.0790975	0.429888	4.50497e-21	1.91275e-15	37	5	176559558	-	Island	NSD1(tss1500)
cg02452552	7.12555e-10	0.000302541	-0.439337	0.439337	Loss of methylation	0.761259	0.321922	0.405371	1.52229e-19	6.46342e-14	37	5	150618048	+
cg02783887	7.76888e-10	0.000329856	-0.437092	0.437092	Loss of methylation	0.877205	0.440113	0.381061	1.11694e-20	4.74237e-15	37	2	660856	-	Island
cg17662083	7.12555e-10	0.000302541	-0.436886	0.436886	Loss of methylation	0.790162	0.353277	0.428986	6.52417e-39	2.77007e-33	37	19	36004632	+		DMKN(tss200)
cg16306978	7.76888e-10	0.000329856	-0.43741	0.43741	Loss of methylation	0.521764	0.0843541	0.437563	5.31591e-16	2.25706e-10	37	2	21266953	+	Island	APOB(tss200)
cg00213295	9.22997e-10	0.000391892	-0.430575	0.430575	Loss of methylation	0.767621	0.337046	0.40675	2.12646e-26	9.02866e-21	37	17	32925561	-		TMEM132E(body)
cg09013220	7.12312e-10	0.000302438	-0.432297	0.432297	Loss of methylation	0.975596	0.543299	0.39408	2.05273e-16	8.71562e-11	37	17	45944385	-
cg25453677	7.12555e-10	0.000302541	-0.436426	0.436426	Loss of methylation	0.915532	0.479106	0.432108	3.11486e-29	1.32252e-23	37	17	1835735	-	N_Shore
cg24808901	7.12555e-10	0.000302541	-0.436616	0.436616	Loss of methylation	0.680603	0.243987	0.41749	1.53486e-24	6.51681e-19	37	1	95698954	+	N_Shore	RWDD3(tss1500);TMEM56-RWDD3(body)
cg07734975	7.12312e-10	0.000302438	-0.426411	0.426411	Loss of methylation	0.668081	0.24167	0.398115	1.50419e-17	6.38658e-12	37	11	9780844	-	S_Shore	LOC440028(body);SBF2-AS1(body)
cg03679504	7.12555e-10	0.000302541	-0.437376	0.437376	Loss of methylation	0.924294	0.486918	0.409517	8.72662e-25	3.7052e-19	37	3	46621556	-	S_Shelf	TDGF1(body)
cg01119278	7.12555e-10	0.000302541	-0.430435	0.430435	Loss of methylation	0.619039	0.188604	0.434615	1.27134e-14	5.39794e-09	37	6	110721349	+	Island	DDO(body)
cg13392078	7.12555e-10	0.000302541	-0.437025	0.437025	Loss of methylation	0.529965	0.0929391	0.457349	3.3797e-16	1.43497e-10	37	9	36036514	-	N_Shore	RECK(tss1500)
cg23279355	8.46875e-10	0.000359571	-0.433968	0.433968	Loss of methylation	0.744672	0.310704	0.369529	2.99091e-14	1.2699e-08	37	5	78985592	-		CMYA5(tss200)
cg13176198	7.12555e-10	0.000302541	-0.414001	0.414001	Loss of methylation	0.874464	0.460464	0.375738	1.72492e-12	7.32376e-07	37	15	30336915	+	Island
cg00070899	7.12555e-10	0.000302541	-0.432784	0.432784	Loss of methylation	0.871878	0.439094	0.415465	1.77415e-34	7.53281e-29	37	6	34024479	-	S_Shore	GRM4(body)
cg12407057	7.12555e-10	0.000302541	-0.432459	0.432459	Loss of methylation	0.744015	0.311556	0.421	6.34229e-15	2.69285e-09	37	1	1366206	+	S_Shelf
cg07853425	7.12555e-10	0.000302541	-0.435435	0.435435	Loss of methylation	0.782145	0.34671	0.405139	2.75322e-25	1.16898e-19	37	5	134408820	+		C5orf66(body)
cg00107241	7.12555e-10	0.000302541	-0.429785	0.429785	Loss of methylation	0.760531	0.330746	0.408864	1.31565e-20	5.58605e-15	37	1	29461070	-	Island
cg14003022	7.12555e-10	0.000302541	-0.433889	0.433889	Loss of methylation	0.557604	0.123714	0.405238	1.78446e-22	7.57658e-17	37	4	3043019	-	Island
cg12231340	7.12555e-10	0.000302541	-0.434706	0.434706	Loss of methylation	0.800104	0.365398	0.387218	2.51732e-25	1.06882e-19	37	12	52685221	+	Island	KRT81(body)
cg03453449	7.12555e-10	0.000302541	-0.433524	0.433524	Loss of methylation	0.831243	0.397719	0.427568	1.26252e-28	5.36048e-23	37	12	95945120	-	S_Shelf	USP44(body)
cg19227031	7.12555e-10	0.000302541	-0.433537	0.433537	Loss of methylation	0.635644	0.202107	0.377072	1.47021e-25	6.24231e-20	37	6	32118315	-	Island	PRRT1(body)
cg19264571	7.12555e-10	0.000302541	-0.434452	0.434452	Loss of methylation	0.830106	0.395654	0.409136	3.4093e-35	1.44754e-29	37	18	10454085	+	Island	APCDD1(tss1500)
cg07168556	7.12555e-10	0.000302541	-0.433422	0.433422	Loss of methylation	0.780553	0.347132	0.41766	1.78692e-31	7.587e-26	37	17	48912483	-		WFIKKN2(tss200)
cg19786602	3.56846e-09	0.00151512	-0.431617	0.431617	Loss of methylation	0.56126	0.129643	0.427803	1.38477e-15	5.87952e-10	37	17	7966326	+
cg24024660	7.12555e-10	0.000302541	-0.430886	0.430886	Loss of methylation	0.650679	0.219793	0.405659	3.95917e-24	1.68101e-18	37	7	99195788	+	Island	LOC100289187(tss200)
cg03342928	7.12555e-10	0.000302541	-0.424245	0.424245	Loss of methylation	0.951382	0.527136	0.382048	1.86438e-30	7.9159e-25	37	19	56002446	-	Island	SSC5D(body)
cg13058819	7.76888e-10	0.000329856	-0.432737	0.432737	Loss of methylation	0.714938	0.2822	0.403676	2.36068e-17	1.00231e-11	37	1	234350834	-	S_Shore	SLC35F3(body)
cg01791034	7.12555e-10	0.000302541	-0.433756	0.433756	Loss of methylation	0.892549	0.458793	0.421771	3.11873e-29	1.32417e-23	37	15	42328501	-		PLA2G4E(body)
cg22455128	7.12555e-10	0.000302541	-0.433672	0.433672	Loss of methylation	0.845759	0.412087	0.439619	3.14163e-25	1.33389e-19	37	13	25212486	+	Island
cg25665606	7.12555e-10	0.000302541	-0.433597	0.433597	Loss of methylation	0.819543	0.385946	0.442448	1.59581e-25	6.77561e-20	37	22	50986051	+	Island	KLHDC7B(tss1500)
cg16484473	7.76888e-10	0.000329856	-0.43346	0.43346	Loss of methylation	0.570569	0.137109	0.437116	4.4791e-23	1.90176e-17	37	10	50649723	-
cg20632887	7.12555e-10	0.000302541	-0.433443	0.433443	Loss of methylation	0.744937	0.311494	0.395794	5.10504e-24	2.16753e-18	37	1	160085581	-		ATP1A2(body)
cg12127196	7.12555e-10	0.000302541	-0.427258	0.427258	Loss of methylation	0.659904	0.232646	0.384896	4.18962e-25	1.77885e-19	37	1	50489240	+	N_Shore	AGBL4(body)
cg18228590	1.09578e-09	0.000465253	-0.428633	0.428633	Loss of methylation	0.706522	0.277889	0.388796	1.78205e-08	0.00756636	37	5	77142469	+	S_Shore
cg16087940	7.12555e-10	0.000302541	-0.429052	0.429052	Loss of methylation	0.807984	0.378931	0.403684	2.33533e-21	9.91548e-16	37	10	129947807	+	Island
cg21334513	7.47972e-09	0.00317578	-0.431065	0.431065	Loss of methylation	0.518203	0.0871383	0.358071	4.07879e-17	1.7318e-11	37	6	30095248	-	Island
cg27179622	7.12555e-10	0.000302541	-0.433157	0.433157	Loss of methylation	0.483911	0.0507542	0.412569	4.07835e-17	1.73161e-11	37	1	226127290	+	Island	LEFTY2(body)
cg12033622	2.06058e-09	0.000874892	-0.428685	0.428685	Loss of methylation	0.670741	0.242056	0.406489	4.2892e-20	1.82113e-14	37	20	30225573	-	Island	COX4I2(tss200)
cg04388919	7.12555e-10	0.000302541	-0.429588	0.429588	Loss of methylation	0.694471	0.264883	0.420075	1.6177e-28	6.86851e-23	37	7	149119133	-	N_Shore
cg10859192	7.12555e-10	0.000302541	-0.432121	0.432121	Loss of methylation	0.84141	0.409289	0.437456	6.03212e-28	2.56115e-22	37	12	54071672	+	S_Shore	ATP5G2(tss1500)
cg07752120	3.14348e-08	0.0133468	-0.432319	0.432319	Loss of methylation	0.728081	0.295761	0.422309	1.63314e-12	6.93408e-07	37	5	70746259	-
cg16361867	7.12555e-10	0.000302541	-0.43076	0.43076	Loss of methylation	0.786018	0.355258	0.389308	3.1511e-30	1.33791e-24	37	11	120581355	-		GRIK4(body)
cg14906690	7.12555e-10	0.000302541	-0.430642	0.430642	Loss of methylation	0.847777	0.417134	0.41785	8.27915e-32	3.51521e-26	37	10	76573506	+	Island
cg02703145	7.12555e-10	0.000302541	-0.429138	0.429138	Loss of methylation	0.854636	0.425498	0.413691	1.37634e-19	5.84373e-14	37	9	93922525	+	Island
cg05745631	2.67645e-09	0.00113638	-0.429281	0.429281	Loss of methylation	0.726178	0.296897	0.366447	2.43525e-19	1.03397e-13	37	6	30095178	-	Island
cg01607625	1.88782e-09	0.000801542	-0.41903	0.41903	Loss of methylation	0.657845	0.238815	0.404159	2.33316e-19	9.90625e-14	37	6	32847830	+	Island
cg17910899	7.76888e-10	0.000329856	-0.431511	0.431511	Loss of methylation	0.699586	0.268076	0.391131	3.00968e-15	1.27787e-09	37	13	100218552	-
cg25356715	7.12555e-10	0.000302541	-0.430153	0.430153	Loss of methylation	0.904309	0.474156	0.419492	2.51863e-26	1.06937e-20	37	12	1904796	+	N_Shore	CACNA2D4(body)
cg16677448	7.12555e-10	0.000302541	-0.429735	0.429735	Loss of methylation	0.59393	0.164195	0.423147	1.73465e-33	7.36509e-28	37	19	36004699	-		DMKN(tss200)
cg03532263	7.12555e-10	0.000302541	-0.422895	0.422895	Loss of methylation	0.865928	0.443032	0.383943	6.56319e-27	2.78664e-21	37	14	103012356	-	S_Shore
cg03993109	7.12555e-10	0.000302541	-0.415059	0.415059	Loss of methylation	0.856503	0.441444	0.408101	1.08278e-24	4.59732e-19	37	5	178594649	+	Island	ADAMTS2(body)
cg12182937	7.12555e-10	0.000302541	-0.430719	0.430719	Loss of methylation	0.6102	0.179481	0.394876	1.34687e-26	5.7186e-21	37	6	33215649	+	N_Shore
cg06687305	7.12555e-10	0.000302541	-0.430533	0.430533	Loss of methylation	0.785019	0.354486	0.436665	3.38097e-32	1.43551e-26	37	1	46088486	-	Island	CCDC17(body)
cg00481725	7.12555e-10	0.000302541	-0.428828	0.428828	Loss of methylation	0.778285	0.349457	0.430026	8.82611e-23	3.74744e-17	37	15	98648111	+
cg18700133	7.12555e-10	0.000302541	-0.427884	0.427884	Loss of methylation	0.898391	0.470508	0.381076	3.24795e-21	1.37903e-15	37	17	8013202	-	Island	ALOXE3(body)
cg03593471	7.12555e-10	0.000302541	-0.427398	0.427398	Loss of methylation	0.631693	0.204295	0.398839	3.80874e-31	1.61714e-25	37	8	10709415	-
cg02723291	7.12555e-10	0.000302541	-0.42357	0.42357	Loss of methylation	0.920354	0.496784	0.418142	7.62548e-37	3.23767e-31	37	12	22777465	-	N_Shore	ETNK1(tss1500)
cg24874173	1.41551e-09	0.000601005	-0.430048	0.430048	Loss of methylation	0.881111	0.451063	0.446372	1.11376e-18	4.72886e-13	37	1	145385677	+	S_Shore	LOC100288142(body);NBPF10(body)
cg25642234	7.12555e-10	0.000302541	-0.427644	0.427644	Loss of methylation	0.649396	0.221753	0.406028	2.19081e-33	9.30189e-28	37	12	14721092	+	Island	PLBD1(tss1500)
cg08880849	7.12555e-10	0.000302541	-0.425468	0.425468	Loss of methylation	0.953452	0.527984	0.417161	8.1749e-25	3.47095e-19	37	17	40274728	-	Island	HSPB9(tss200);KAT2A(tss1500)
cg12529273	7.12555e-10	0.000302541	-0.422626	0.422626	Loss of methylation	0.742915	0.320289	0.414153	6.87329e-35	2.9183e-29	37	4	54458246	-		LNX1(tss1500);LNX1-AS2(tss1500)
cg09814029	7.76888e-10	0.000329856	-0.42397	0.42397	Loss of methylation	0.793403	0.369432	0.378606	4.30769e-21	1.82898e-15	37	1	39212920	-
cg14625636	1.00578e-09	0.000427039	-0.415257	0.415257	Loss of methylation	0.792912	0.377655	0.405843	3.45797e-22	1.46821e-16	37	9	100000026	-	N_Shore	LOC100499484(tss1500);LOC100499484-C9ORF174(tss1500)
cg11210878	7.12555e-10	0.000302541	-0.417974	0.417974	Loss of methylation	0.859104	0.44113	0.385603	2.26475e-23	9.6158e-18	37	11	62689065	+	N_Shore	CHRM1(tss200)
cg20245362	8.46875e-10	0.000359571	-0.425423	0.425423	Loss of methylation	0.588146	0.162723	0.418125	9.45052e-18	4.01256e-12	37	7	127911367	-	N_Shore
cg04896168	8.46875e-10	0.000359571	-0.421233	0.421233	Loss of methylation	0.666034	0.244801	0.429227	3.67574e-13	1.56067e-07	37	1	86968543	-
cg27268279	7.12555e-10	0.000302541	-0.424072	0.424072	Loss of methylation	0.873425	0.449353	0.375143	2.8613e-24	1.21487e-18	37	10	71672083	+		COL13A1(body)
cg15920791	7.12555e-10	0.000302541	-0.427632	0.427632	Loss of methylation	0.577748	0.150115	0.392862	7.00578e-19	2.97455e-13	37	8	61835708	-	Island
cg13266496	7.12555e-10	0.000302541	-0.41978	0.41978	Loss of methylation	0.595713	0.175934	0.392133	1.39122e-17	5.90693e-12	37	6	110720918	-	N_Shore	DDO(body)
cg27532360	7.12555e-10	0.000302541	-0.424029	0.424029	Loss of methylation	0.716325	0.292296	0.378068	8.29726e-25	3.5229e-19	37	17	42452994	-		ITGA2B(body)
cg13641713	7.76888e-10	0.000329856	-0.427486	0.427486	Loss of methylation	0.761073	0.333587	0.4	1.76357e-23	7.48787e-18	37	9	139023169	-	N_Shore
cg13734833	7.12555e-10	0.000302541	-0.427445	0.427445	Loss of methylation	0.863289	0.435844	0.416526	2.56334e-34	1.08836e-28	37	11	68779817	+	S_Shore	MRGPRF(body)
cg20889395	7.12555e-10	0.000302541	-0.427392	0.427392	Loss of methylation	0.877911	0.450519	0.403213	2.92605e-27	1.24236e-21	37	17	48912556	+		WFIKKN2(tss200)
cg07349815	7.76888e-10	0.000329856	-0.422804	0.422804	Loss of methylation	0.868074	0.44527	0.394855	1.89356e-20	8.03977e-15	37	3	123751269	-	N_Shore
cg01395127	7.12555e-10	0.000302541	-0.426093	0.426093	Loss of methylation	0.733784	0.307691	0.427319	1.59687e-30	6.78007e-25	37	6	1601229	+	N_Shore
cg21215576	7.12555e-10	0.000302541	-0.427108	0.427108	Loss of methylation	0.777902	0.350794	0.442741	2.0795e-22	8.82925e-17	37	8	124217760	-	N_Shore	FAM83A(body)
cg13411784	7.12555e-10	0.000302541	-0.421431	0.421431	Loss of methylation	0.545832	0.124402	0.394011	5.95932e-28	2.53025e-22	37	9	140473680	+	Island	DPH7(tss1500)
cg13842639	7.12555e-10	0.000302541	-0.426449	0.426449	Loss of methylation	0.753283	0.326834	0.400765	2.4944e-19	1.05909e-13	37	9	38488083	+	Island
cg20481312	7.12555e-10	0.000302541	-0.4202	0.4202	Loss of methylation	0.588064	0.167864	0.414664	8.87215e-38	3.76699e-32	37	15	59157579	+	Island
cg21386414	7.12555e-10	0.000302541	-0.426953	0.426953	Loss of methylation	0.76091	0.333957	0.397569	5.04091e-30	2.1403e-24	37	1	26421349	+
cg04459939	7.12555e-10	0.000302541	-0.426786	0.426786	Loss of methylation	0.738748	0.311963	0.391619	1.19871e-29	5.08953e-24	37	15	90291141	-	N_Shelf
cg07191900	7.12555e-10	0.000302541	-0.426688	0.426688	Loss of methylation	0.956863	0.530175	0.387754	1.08056e-23	4.5879e-18	37	22	17564994	-	Island	IL17RA(tss1500)
cg24002541	7.76888e-10	0.000329856	-0.426219	0.426219	Loss of methylation	0.564265	0.138046	0.408355	7.26257e-22	3.08359e-16	37	10	50649795	+
cg12094552	7.12555e-10	0.000302541	-0.422302	0.422302	Loss of methylation	0.802544	0.380242	0.400142	2.51456e-41	1.06765e-35	37	21	46449961	+	S_Shore
cg18959621	7.12555e-10	0.000302541	-0.417049	0.417049	Loss of methylation	0.735294	0.318246	0.387874	2.0155e-20	8.55755e-15	37	13	23310464	-
cg14552982	7.12555e-10	0.000302541	-0.426214	0.426214	Loss of methylation	0.689217	0.263003	0.408018	1.12923e-35	4.79455e-30	37	9	133568226	-	N_Shore	EXOSC2(tss1500)
cg22670033	7.12555e-10	0.000302541	-0.424814	0.424814	Loss of methylation	0.801083	0.376269	0.417103	7.8734e-31	3.34293e-25	37	5	180646608	-	N_Shore
cg25240254	7.12555e-10	0.000302541	-0.417042	0.417042	Loss of methylation	0.64914	0.232098	0.359751	5.29696e-22	2.24901e-16	37	19	56000944	+	Island	SSC5D(body)
cg13202523	7.12555e-10	0.000302541	-0.425776	0.425776	Loss of methylation	0.794404	0.368628	0.438672	1.12576e-26	4.77983e-21	37	7	99588273	+
cg04715503	7.12555e-10	0.000302541	-0.425648	0.425648	Loss of methylation	0.459287	0.0336388	0.424885	2.64695e-17	1.12386e-11	37	16	3062795	+	N_Shore	CLDN9(body)
cg14947478	1.21277e-09	0.000514925	-0.422193	0.422193	Loss of methylation	0.804207	0.382013	0.381977	5.2912e-20	2.24657e-14	37	20	34025962	-	S_Shelf	GDF5(body)
cg01863042	7.12555e-10	0.000302541	-0.418605	0.418605	Loss of methylation	0.577893	0.159287	0.39718	2.83196e-17	1.20241e-11	37	13	23309892	-
cg06489965	7.12555e-10	0.000302541	-0.424209	0.424209	Loss of methylation	0.574647	0.150438	0.402399	2.54004e-31	1.07847e-25	37	16	3062975	-	N_Shore	CLDN9(body)
cg09373015	7.12555e-10	0.000302541	-0.424966	0.424966	Loss of methylation	0.784214	0.359248	0.392499	5.5224e-33	2.34473e-27	37	6	41338895	+	N_Shore
cg13702536	1.67742e-09	0.000712207	-0.42489	0.42489	Loss of methylation	0.896453	0.471564	0.397158	5.45857e-17	2.31763e-11	37	12	123215553	+		HCAR1(tss1500)
cg00668150	7.12555e-10	0.000302541	-0.407937	0.407937	Loss of methylation	0.683197	0.27526	0.369242	7.41287e-24	3.1474e-18	37	17	2615720	+	S_Shore	CLUH(tss1500)
cg01510388	7.12555e-10	0.000302541	-0.421731	0.421731	Loss of methylation	0.481455	0.0597237	0.403947	8.89358e-31	3.77609e-25	37	8	65711658	-	Island	CYP7B1(tss1500)
cg03677069	7.12555e-10	0.000302541	-0.421275	0.421275	Loss of methylation	0.700662	0.279387	0.390571	7.47788e-18	3.175e-12	37	10	88718317	+		MMRN2(tss1500);SNCG(body)
cg14481208	7.12555e-10	0.000302541	-0.422712	0.422712	Loss of methylation	0.498579	0.0758669	0.414985	1.72104e-23	7.30728e-18	37	2	74669375	+	Island	RTKN(tss1500)
cg11069430	7.12555e-10	0.000302541	-0.421215	0.421215	Loss of methylation	0.846837	0.425623	0.417225	2.41284e-24	1.02446e-18	37	12	95945082	+	S_Shelf	USP44(body)
cg02179982	7.12555e-10	0.000302541	-0.422508	0.422508	Loss of methylation	0.664577	0.242069	0.401002	2.31546e-30	9.8311e-25	37	22	46365647	+	N_Shore	WNT7B(body)
cg10541110	7.12555e-10	0.000302541	-0.418009	0.418009	Loss of methylation	0.637335	0.219326	0.400258	4.5365e-19	1.92614e-13	37	17	39215894	-		KRTAP2-3(body)
cg18137414	7.83798e-10	0.00033279	-0.40893	0.40893	Loss of methylation	0.907737	0.498807	0.372509	3.17075e-22	1.34626e-16	37	22	42313943	+	N_Shore
cg18890544	7.12555e-10	0.000302541	-0.417054	0.417054	Loss of methylation	0.900907	0.483853	0.394798	2.70516e-18	1.14857e-12	37	1	242220538	-	Island
cg26776957	7.12555e-10	0.000302541	-0.422487	0.422487	Loss of methylation	0.811666	0.38918	0.415718	1.63694e-28	6.95022e-23	37	11	73357183	+		PLEKHB1(tss1500);PLEKHB1(tss200)
cg05293490	7.12555e-10	0.000302541	-0.423135	0.423135	Loss of methylation	0.577749	0.154614	0.40866	7.00127e-22	2.97264e-16	37	14	95156546	+
cg21687003	9.22997e-10	0.000391892	-0.41809	0.41809	Loss of methylation	0.837948	0.419858	0.400702	2.20208e-20	9.34973e-15	37	4	26806309	+
cg19860353	7.76888e-10	0.000329856	-0.417188	0.417188	Loss of methylation	0.876217	0.459029	0.390095	3.83642e-24	1.62889e-18	37	3	194756349	+
cg14172108	7.12555e-10	0.000302541	-0.421813	0.421813	Loss of methylation	0.50293	0.0811171	0.419601	3.33745e-14	1.41703e-08	37	21	34405553	-	N_Shore
cg24460126	8.46875e-10	0.000359571	-0.422774	0.422774	Loss of methylation	0.742941	0.320167	0.35468	6.99999e-13	2.9721e-07	37	1	179713828	-	Island	FAM163A(body)
cg04821248	7.76888e-10	0.000329856	-0.419894	0.419894	Loss of methylation	0.745846	0.325952	0.368295	1.28516e-20	5.45659e-15	37	16	86337418	-	N_Shore
cg06672093	1.29996e-09	0.000551944	-0.417314	0.417314	Loss of methylation	0.738766	0.321452	0.409726	4.49097e-16	1.9068e-10	37	X	103502294	-	S_Shelf
cg25360385	7.12555e-10	0.000302541	-0.411598	0.411598	Loss of methylation	0.67997	0.268372	0.380762	9.06159e-25	3.84742e-19	37	12	51786547	-	S_Shore	GALNT6(tss1500);SLC4A8(body)
cg06555959	7.12555e-10	0.000302541	-0.422649	0.422649	Loss of methylation	0.680639	0.25799	0.409933	1.71693e-22	7.28986e-17	37	8	61835620	-	Island
cg01293485	7.12555e-10	0.000302541	-0.417783	0.417783	Loss of methylation	0.738335	0.320552	0.403254	2.62605e-34	1.11499e-28	37	3	42847044	-	S_Shore	HIGD1A(tss1500)
cg06410849	7.12555e-10	0.000302541	-0.4119	0.4119	Loss of methylation	0.755861	0.343961	0.379081	2.18927e-21	9.29533e-16	37	16	66955988	-	Island	RRAD(body)
cg23193613	1.41551e-09	0.000601005	-0.421512	0.421512	Loss of methylation	0.765658	0.344146	0.397695	9.32212e-15	3.95804e-09	37	8	144267725	+	Island
cg05912299	7.12555e-10	0.000302541	-0.422438	0.422438	Loss of methylation	0.701353	0.278915	0.384353	1.76923e-18	7.51191e-13	37	13	100217962	-
cg02547167	7.76888e-10	0.000329856	-0.408796	0.408796	Loss of methylation	0.753584	0.344787	0.439246	3.4811e-20	1.47803e-14	37	X	8751687	-	S_Shore
cg01207473	7.12555e-10	0.000302541	-0.421933	0.421933	Loss of methylation	0.623924	0.201991	0.421613	1.34906e-24	5.7279e-19	37	6	159359940	-	N_Shore
cg20595752	8.46875e-10	0.000359571	-0.418471	0.418471	Loss of methylation	0.610695	0.192224	0.406758	5.53948e-20	2.35198e-14	37	6	35458416	-	S_Shelf	TEAD3(body)
cg22031964	7.12555e-10	0.000302541	-0.416078	0.416078	Loss of methylation	0.953506	0.537427	0.417809	2.77865e-31	1.17978e-25	37	11	62677251	-		CHRM1(body)
cg21109038	1.72921e-09	0.000734197	-0.421754	0.421754	Loss of methylation	0.968513	0.546759	0.404683	1.23209e-43	5.2313e-38	37	15	90543610	-	Island	ZNF710(tss1500)
cg07227033	8.46875e-10	0.000359571	-0.410165	0.410165	Loss of methylation	0.813601	0.403435	0.407528	6.075e-19	2.57936e-13	37	7	12725802	+	N_Shore	ARL4A(tss1500)
cg17674042	7.12555e-10	0.000302541	-0.413755	0.413755	Loss of methylation	0.717099	0.303344	0.358416	1.71489e-12	7.2812e-07	37	6	34482479	-		PACSIN1(body);PACSIN1(tss200)
cg01343363	9.22997e-10	0.000391892	-0.421125	0.421125	Loss of methylation	0.614313	0.193188	0.403019	1.08247e-15	4.596e-10	37	16	58533808	-	N_Shore	NDRG4(body);NDRG4(tss1500)
cg08798685	8.79904e-09	0.00373595	-0.412908	0.412908	Loss of methylation	0.909327	0.496419	0.369591	3.7944e-08	0.0161105	37	6	27730294	-		LOC100131289(body)
cg00326131	7.12555e-10	0.000302541	-0.412149	0.412149	Loss of methylation	0.856994	0.444845	0.395024	4.01063e-30	1.70286e-24	37	2	74668477	-	Island	RTKN(body);RTKN(tss1500)
cg12733396	7.12555e-10	0.000302541	-0.417298	0.417298	Loss of methylation	0.706159	0.288861	0.397272	4.84159e-17	2.05567e-11	37	1	40783234	+	S_Shore	COL9A2(tss1500)
cg12043145	2.03495e-09	0.000864012	-0.405562	0.405562	Loss of methylation	0.901957	0.496395	0.414046	4.40684e-19	1.87108e-13	37	14	97205952	-	N_Shore
cg12229151	7.12555e-10	0.000302541	-0.420508	0.420508	Loss of methylation	0.920107	0.499599	0.388062	9.97452e-25	4.23504e-19	37	11	6340283	+	N_Shore	PRKCDBP(body)
cg09047034	7.12555e-10	0.000302541	-0.420189	0.420189	Loss of methylation	0.869143	0.448954	0.402738	6.27233e-27	2.66314e-21	37	2	38762714	+	N_Shore
cg13640071	9.22997e-10	0.000391892	-0.397681	0.397681	Loss of methylation	0.710373	0.312691	0.396311	3.72622e-18	1.5821e-12	37	X	102585147	-		TCEAL7(body)
cg13349472	7.83798e-10	0.00033279	-0.418104	0.418104	Loss of methylation	0.610918	0.192814	0.429696	8.91986e-35	3.78725e-29	37	2	25427451	-	Island
cg09221960	7.12555e-10	0.000302541	-0.415029	0.415029	Loss of methylation	0.930934	0.515905	0.393574	1.43973e-26	6.11291e-21	37	11	120434710	-	N_Shore	GRIK4(body);GRIK4(tss1500)
cg26884773	7.12555e-10	0.000302541	-0.41682	0.41682	Loss of methylation	0.832421	0.415601	0.422928	4.48259e-28	1.90325e-22	37	1	235256863	-
cg07298985	1.00578e-09	0.000427039	-0.404287	0.404287	Loss of methylation	0.890353	0.486066	0.413753	1.42769e-20	6.06178e-15	37	8	22133076	-	Island	PIWIL2(body);PIWIL2(tss200)
cg01887374	7.12555e-10	0.000302541	-0.415293	0.415293	Loss of methylation	0.708072	0.292779	0.412872	2.31202e-24	9.81651e-19	37	2	129077404	-	Island	HS6ST1(tss1500)
cg04717895	7.76888e-10	0.000329856	-0.413017	0.413017	Loss of methylation	0.825265	0.412249	0.371574	1.10504e-19	4.69183e-14	37	16	31541298	-
cg18927077	7.12555e-10	0.000302541	-0.417503	0.417503	Loss of methylation	0.570424	0.152921	0.413223	3.81621e-26	1.62031e-20	37	14	103605358	-	Island
cg24579589	7.12555e-10	0.000302541	-0.417459	0.417459	Loss of methylation	0.785515	0.368057	0.431073	1.62485e-31	6.89888e-26	37	1	235256910	+
cg09938479	7.12555e-10	0.000302541	-0.416767	0.416767	Loss of methylation	0.537002	0.120235	0.410681	8.56336e-25	3.63588e-19	37	1	178455912	-	Island
cg06184825	2.3504e-09	0.000997948	-0.410671	0.410671	Loss of methylation	0.876434	0.465763	0.384255	1.89568e-17	8.0488e-12	37	6	36772775	+		CPNE5(body)
cg08610426	7.83798e-10	0.00033279	-0.418587	0.418587	Loss of methylation	0.503076	0.084489	0.390428	3.00437e-18	1.27561e-12	37	19	49249123	+		IZUMO1(body)
cg19127638	7.12555e-10	0.000302541	-0.416471	0.416471	Loss of methylation	0.827089	0.410618	0.417751	6.63213e-26	2.81591e-20	37	10	70322442	-	S_Shore	TET1(body)
cg07824824	7.12555e-10	0.000302541	-0.416377	0.416377	Loss of methylation	0.547124	0.130748	0.356163	2.92964e-20	1.24388e-14	37	18	12254976	-	Island	CIDEA(body)
cg03577139	1.29996e-09	0.000551944	-0.41303	0.41303	Loss of methylation	0.907369	0.494339	0.390381	1.11901e-19	4.75116e-14	37	4	24796988	-		SOD3(tss200)
cg13565129	7.12555e-10	0.000302541	-0.409382	0.409382	Loss of methylation	0.590422	0.181041	0.395654	1.92299e-16	8.16475e-11	37	6	28601419	-	N_Shore
cg16503797	7.12555e-10	0.000302541	-0.413567	0.413567	Loss of methylation	0.743281	0.329714	0.390335	1.64506e-21	6.98469e-16	37	18	19476805	-	N_Shore
cg08274637	7.12555e-10	0.000302541	-0.415398	0.415398	Loss of methylation	0.752182	0.336784	0.395248	1.73894e-25	7.38331e-20	37	13	51417923	+	Island	DLEU7(tss200);DLEU7-AS1(body)
cg07554053	6.89432e-09	0.00292723	-0.412475	0.412475	Loss of methylation	0.88133	0.468855	0.359131	9.22881e-16	3.91842e-10	37	10	44885910	+	S_Shelf
cg15602677	1.01905e-09	0.000432675	-0.416668	0.416668	Loss of methylation	0.808034	0.391366	0.391506	1.16525e-22	4.94747e-17	37	2	1166067	-	S_Shelf	SNTG2(body)
cg17112426	7.12555e-10	0.000302541	-0.413702	0.413702	Loss of methylation	0.643232	0.22953	0.40179	3.78201e-29	1.60579e-23	37	19	36004716	-		DMKN(tss200)
cg02257791	4.21173e-09	0.00178824	-0.409297	0.409297	Loss of methylation	0.681315	0.272017	0.377447	6.74024e-18	2.86181e-12	37	14	22217085	+
cg02904657	7.12555e-10	0.000302541	-0.415555	0.415555	Loss of methylation	0.664039	0.248484	0.410746	1.63563e-24	6.94464e-19	37	15	40571997	+	N_Shore
cg09616559	5.40702e-08	0.0229575	-0.415318	0.415318	Loss of methylation	0.654129	0.238811	0.372964	2.11823e-16	8.99372e-11	37	2	25921151	+
cg09978105	7.12555e-10	0.000302541	-0.410343	0.410343	Loss of methylation	0.727355	0.317012	0.367098	4.33899e-18	1.84227e-12	37	14	103227646	-
cg13647973	8.46875e-10	0.000359571	-0.415989	0.415989	Loss of methylation	0.896632	0.480643	0.387557	4.86562e-16	2.06587e-10	37	19	56061337	+	Island
cg17052170	7.12555e-10	0.000302541	-0.406979	0.406979	Loss of methylation	0.790862	0.383883	0.407612	2.71496e-21	1.15273e-15	37	8	144099482	+	Island	LOC100133669(body);LY6E(tss1500)
cg18081818	7.12555e-10	0.000302541	-0.396382	0.396382	Loss of methylation	0.769949	0.373567	0.40479	1.47639e-24	6.26853e-19	37	7	23246105	-	Island
cg21148531	7.12555e-10	0.000302541	-0.412973	0.412973	Loss of methylation	0.838096	0.425123	0.400357	1.3103e-24	5.56335e-19	37	6	106774172	-	S_Shore	ATG5(tss1500)
cg02299497	7.12555e-10	0.000302541	-0.415265	0.415265	Loss of methylation	0.447015	0.0317498	0.356253	7.47634e-08	0.0317435	37	14	69095570	+	S_Shore
cg05593775	7.12555e-10	0.000302541	-0.41331	0.41331	Loss of methylation	0.582219	0.168909	0.402928	2.10351e-30	8.9312e-25	37	10	102778743	-	Island	PDZD7(body)
cg13341668	7.12555e-10	0.000302541	-0.409551	0.409551	Loss of methylation	0.916513	0.506962	0.375213	3.29551e-19	1.39923e-13	37	3	50359909	+	Island	HYAL2(body)
cg18947553	7.12555e-10	0.000302541	-0.413925	0.413925	Loss of methylation	0.55787	0.143945	0.394377	1.74951e-26	7.42818e-21	37	1	227747468	-	Island
cg25653641	7.12555e-10	0.000302541	-0.402586	0.402586	Loss of methylation	0.691798	0.289212	0.388279	1.81921e-20	7.72413e-15	37	6	28601312	-	N_Shore
cg06420834	7.12555e-10	0.000302541	-0.409398	0.409398	Loss of methylation	0.63515	0.225753	0.392458	3.42454e-23	1.45401e-17	37	20	35169380	-	Island	MYL9(tss1500)
cg11237406	7.12555e-10	0.000302541	-0.413892	0.413892	Loss of methylation	0.789825	0.375933	0.403186	1.45528e-27	6.17892e-22	37	17	4649333	+		ZMYND15(body)
cg05568941	7.12555e-10	0.000302541	-0.410353	0.410353	Loss of methylation	0.75287	0.342517	0.416642	9.58186e-23	4.06832e-17	37	17	38517913	+	N_Shore	GJD3(body)
cg17356252	7.83798e-10	0.00033279	-0.411781	0.411781	Loss of methylation	0.559022	0.147241	0.409088	9.49478e-27	4.03135e-21	37	21	45705686	-	Island	AIRE(tss200)
cg11322879	7.12555e-10	0.000302541	-0.406153	0.406153	Loss of methylation	0.688684	0.282531	0.401695	8.17158e-29	3.46954e-23	37	7	74378838	+
cg15006681	7.12555e-10	0.000302541	-0.411635	0.411635	Loss of methylation	0.787343	0.375708	0.412045	2.24791e-37	9.54433e-32	37	22	38199759	-	N_Shore	H1F0(tss1500)
cg21793452	7.76888e-10	0.000329856	-0.407371	0.407371	Loss of methylation	0.82572	0.418348	0.403097	2.15734e-21	9.15977e-16	37	3	197182658	-	N_Shore
cg01043616	7.12555e-10	0.000302541	-0.414424	0.414424	Loss of methylation	0.588739	0.174314	0.405811	4.66871e-29	1.98227e-23	37	12	50475035	+	Island	ASIC1(body)
cg05413199	7.12555e-10	0.000302541	-0.414394	0.414394	Loss of methylation	0.765082	0.350688	0.406732	3.5526e-36	1.50838e-30	37	16	67430454	-	S_Shore	ZDHHC1(body)
cg23173402	1.00578e-09	0.000427039	-0.414366	0.414366	Loss of methylation	0.704026	0.28966	0.415402	4.83919e-18	2.05465e-12	37	1	227635558	-
cg21123519	7.12312e-10	0.000302438	-0.414343	0.414343	Loss of methylation	0.450305	0.0359615	0.352303	1.81686e-07	0.0771413	37	14	69095679	+	S_Shore
cg17454857	7.12555e-10	0.000302541	-0.406902	0.406902	Loss of methylation	0.813012	0.40611	0.399674	3.23884e-23	1.37517e-17	37	20	34127524	+	N_Shelf
cg11070193	1.12115e-08	0.00476026	-0.414228	0.414228	Loss of methylation	0.570193	0.155966	0.327026	2.08505e-06	0.885282	37	1	26527870	-		CATSPER4(body)
cg17774102	7.12555e-10	0.000302541	-0.404312	0.404312	Loss of methylation	0.921504	0.517192	0.393223	3.15459e-22	1.3394e-16	37	6	28829640	+	N_Shelf	LOC401242(body)
cg19512582	2.907e-08	0.0123427	-0.411301	0.411301	Loss of methylation	0.724897	0.313596	0.385382	2.54143e-16	1.07905e-10	37	14	61083516	+
cg04664126	7.12555e-10	0.000302541	-0.410705	0.410705	Loss of methylation	0.832568	0.421863	0.403386	3.12318e-35	1.32606e-29	37	6	28554262	+	N_Shore	SCAND3(body)
cg14190522	7.12555e-10	0.000302541	-0.408819	0.408819	Loss of methylation	0.664407	0.255588	0.415865	2.10468e-24	8.93617e-19	37	9	124344221	-		DAB2IP(body)
cg07218647	7.12555e-10	0.000302541	-0.410276	0.410276	Loss of methylation	0.683731	0.273454	0.390908	5.46428e-28	2.32006e-22	37	2	121338498	+	S_Shelf
cg08461752	1.29996e-09	0.000551944	-0.410469	0.410469	Loss of methylation	0.530961	0.120492	0.360352	1.2521e-18	5.31624e-13	37	10	43522343	+
cg17512474	7.12555e-10	0.000302541	-0.413081	0.413081	Loss of methylation	0.818496	0.405415	0.385173	5.68163e-24	2.41234e-18	37	5	149546335	-	Island	CDX1(tss200)
cg15175162	7.12555e-10	0.000302541	-0.405792	0.405792	Loss of methylation	0.604885	0.199093	0.398225	1.37815e-31	5.85142e-26	37	4	15657657	+	Island	FBXL5(tss1500)
cg05067427	7.12555e-10	0.000302541	-0.412356	0.412356	Loss of methylation	0.547018	0.134662	0.398645	9.46269e-25	4.01772e-19	37	16	54227914	-	N_Shore
cg22717478	8.55625e-10	0.000363287	-0.398562	0.398562	Loss of methylation	0.876942	0.47838	0.368577	4.78126e-20	2.03006e-14	37	12	29542598	-	Island	OVCH1-AS1(body)
cg27446137	7.12555e-10	0.000302541	-0.410305	0.410305	Loss of methylation	0.590873	0.180567	0.389651	3.15038e-26	1.33761e-20	37	4	77723198	+	Island
cg16447311	7.12555e-10	0.000302541	-0.411615	0.411615	Loss of methylation	0.627825	0.216209	0.389593	5.26572e-26	2.23575e-20	37	6	1604134	-	N_Shore
cg05374238	1.82551e-09	0.000775088	-0.412827	0.412827	Loss of methylation	0.713457	0.30063	0.372232	7.60105e-18	3.2273e-12	37	1	57285466	+		C1orf168(tss200)
cg24496745	1.03435e-08	0.00439171	-0.4052	0.4052	Loss of methylation	0.786082	0.380882	0.372796	2.43547e-18	1.03407e-12	37	1	57285156	+		C1orf168(body)
cg09214243	8.46875e-10	0.000359571	-0.403455	0.403455	Loss of methylation	0.506899	0.103444	0.37161	6.14501e-14	2.60908e-08	37	15	29968124	-	S_Shore
cg14920044	7.12555e-10	0.000302541	-0.407551	0.407551	Loss of methylation	0.790546	0.382995	0.415729	1.52489e-27	6.47449e-22	37	10	91296311	+	S_Shore	SLC16A12(tss1500)
cg01906695	7.12555e-10	0.000302541	-0.412586	0.412586	Loss of methylation	0.781407	0.368822	0.382337	1.04973e-29	4.45701e-24	37	12	48399493	+	S_Shore	COL2A1(tss1500)
cg14742937	6.30296e-08	0.0267615	-0.411007	0.411007	Loss of methylation	0.631707	0.2207	0.335123	1.52697e-12	6.48332e-07	37	8	39172097	+		ADAM5(tss200)
cg18971434	7.12555e-10	0.000302541	-0.405978	0.405978	Loss of methylation	0.841466	0.435489	0.393593	9.45759e-28	4.01556e-22	37	6	28829398	-	N_Shelf	LOC401242(body)
cg17762073	7.12555e-10	0.000302541	-0.412507	0.412507	Loss of methylation	0.545133	0.132626	0.377582	1.84867e-26	7.84918e-21	37	6	34024220	+	Island	GRM4(body)
cg10442355	2.16091e-09	0.000917491	-0.412333	0.412333	Loss of methylation	0.807263	0.39493	0.376602	1.02543e-15	4.35383e-10	37	8	61326412	+		LOC100505532(tss200)
cg12428514	3.56846e-09	0.00151512	-0.397181	0.397181	Loss of methylation	0.925529	0.528347	0.353335	8.01239e-15	3.40195e-09	37	10	5407119	-		UCN3(body)
cg22623319	2.16091e-09	0.000917491	-0.411405	0.411405	Loss of methylation	0.82527	0.413865	0.393733	5.19732e-19	2.20671e-13	37	10	112427911	-	N_Shelf	RBM20(body)
cg17136073	7.12555e-10	0.000302541	-0.399867	0.399867	Loss of methylation	0.616017	0.216151	0.3626	9.67366e-19	4.1073e-13	37	13	23310675	+
cg22350048	7.12555e-10	0.000302541	-0.403852	0.403852	Loss of methylation	0.609547	0.205695	0.375231	8.56826e-20	3.63796e-14	37	1	22580632	-
cg15701111	7.83798e-10	0.00033279	-0.406198	0.406198	Loss of methylation	0.805413	0.399215	0.362283	6.05064e-25	2.56902e-19	37	12	52685334	-	S_Shore	KRT81(tss200)
cg03558837	7.12555e-10	0.000302541	-0.401452	0.401452	Loss of methylation	0.651931	0.250479	0.404386	9.97435e-19	4.23497e-13	37	2	239029375	-		ESPNL(body)
cg16667508	7.12555e-10	0.000302541	-0.406445	0.406445	Loss of methylation	0.759775	0.35333	0.374835	1.29039e-16	5.47881e-11	37	20	43936853	-	S_Shore	MATN4(body);RBPJL(body)
cg02242734	7.12555e-10	0.000302541	-0.410824	0.410824	Loss of methylation	0.789182	0.378357	0.405529	1.81129e-27	7.69046e-22	37	22	18064224	-	S_Shore	SLC25A18(body)
cg10408284	7.12555e-10	0.000302541	-0.411152	0.411152	Loss of methylation	0.913124	0.501972	0.378426	4.45491e-26	1.89149e-20	37	17	48912327	-		WFIKKN2(tss1500)
cg04807108	7.12555e-10	0.000302541	-0.410657	0.410657	Loss of methylation	0.796545	0.385888	0.363699	1.30956e-16	5.56023e-11	37	15	78697933	-
cg00079785	7.12555e-10	0.000302541	-0.406379	0.406379	Loss of methylation	0.935072	0.528693	0.390253	6.86982e-44	2.91683e-38	37	8	48172764	-	N_Shore	SPIDR(tss1500)
cg04625615	7.12555e-10	0.000302541	-0.409807	0.409807	Loss of methylation	0.798716	0.388909	0.395179	1.09498e-33	4.64911e-28	37	15	41788368	-	Island	ITPKA(body)
cg00610692	7.12555e-10	0.000302541	-0.406983	0.406983	Loss of methylation	0.656369	0.249386	0.399152	6.54057e-37	2.77703e-31	37	2	74668072	+	Island	RTKN(body);RTKN(tss1500)
cg23305129	7.12555e-10	0.000302541	-0.409923	0.409923	Loss of methylation	0.492088	0.0821658	0.410745	1.28768e-31	5.46732e-26	37	7	154706386	-	S_Shore
cg03609493	7.12555e-10	0.000302541	-0.408654	0.408654	Loss of methylation	0.466323	0.0576687	0.399934	2.72771e-17	1.15815e-11	37	4	11370314	-	Island	MIR572(tss200)
cg00220225	7.12555e-10	0.000302541	-0.40906	0.40906	Loss of methylation	0.711487	0.302426	0.382508	9.90294e-32	4.20465e-26	37	3	50194470	+	S_Shore	SEMA3F(body)
cg20955328	7.12555e-10	0.000302541	-0.409735	0.409735	Loss of methylation	0.93125	0.521515	0.404271	1.67667e-23	7.11891e-18	37	3	126062648	-	Island	KLF15(body)
cg03727500	7.12555e-10	0.000302541	-0.403828	0.403828	Loss of methylation	0.53384	0.130012	0.413627	8.62358e-30	3.66145e-24	37	2	232348334	+	Island
cg17295878	7.12555e-10	0.000302541	-0.402212	0.402212	Loss of methylation	0.73887	0.336658	0.372779	5.73669e-21	2.43572e-15	37	17	77924665	+	S_Shore	TBC1D16(body);TBC1D16(tss200)
cg11757040	7.12555e-10	0.000302541	-0.404444	0.404444	Loss of methylation	0.875538	0.471094	0.372501	4.08782e-19	1.73563e-13	37	14	73209188	+		DPF3(body)
cg14478475	7.12555e-10	0.000302541	-0.407934	0.407934	Loss of methylation	0.887822	0.479888	0.404642	1.9501e-43	8.27986e-38	37	9	37905113	-	S_Shore	SLC25A51(tss1500)
cg21160372	7.12555e-10	0.000302541	-0.403301	0.403301	Loss of methylation	0.734657	0.331356	0.377111	9.7921e-25	4.15759e-19	37	21	22369310	+	N_Shore	NCAM2(tss1500)
cg19782271	7.12555e-10	0.000302541	-0.40935	0.40935	Loss of methylation	0.718547	0.309197	0.395752	1.59252e-27	6.76163e-22	37	5	171616253	+	S_Shore	STK10(tss1500)
cg06117341	7.12555e-10	0.000302541	-0.408813	0.408813	Loss of methylation	0.520954	0.112142	0.40991	6.31849e-33	2.68274e-27	37	16	3062653	-	N_Shore	CLDN9(body)
cg02754470	7.12555e-10	0.000302541	-0.400981	0.400981	Loss of methylation	0.76637	0.365389	0.383329	1.16358e-32	4.9404e-27	37	15	59157857	+	S_Shore
cg15116481	7.12555e-10	0.000302541	-0.403148	0.403148	Loss of methylation	0.841478	0.438329	0.373506	1.93516e-19	8.21643e-14	37	19	51330265	-	Island	KLK15(body)
cg27537199	7.12555e-10	0.000302541	-0.409112	0.409112	Loss of methylation	0.586427	0.177315	0.394893	4.87256e-23	2.06882e-17	37	1	2885085	+	Island
cg05463589	7.76888e-10	0.000329856	-0.403459	0.403459	Loss of methylation	0.638932	0.235472	0.360282	3.50667e-17	1.48888e-11	37	16	88706426	+	Island	IL17C(body)
cg25432738	7.12555e-10	0.000302541	-0.405824	0.405824	Loss of methylation	0.801314	0.39549	0.379578	9.33457e-23	3.96333e-17	37	13	21009861	+	Island	CRYL1(body)
cg18604823	7.12555e-10	0.000302541	-0.40543	0.40543	Loss of methylation	0.776932	0.371502	0.387732	2.57022e-22	1.09128e-16	37	19	56687364	-		GALP(tss200)
cg06106599	8.6456e-10	0.00036708	-0.401141	0.401141	Loss of methylation	0.741878	0.340737	0.381484	1.22037e-16	5.1815e-11	37	11	70048801	+	N_Shore	FADD(tss1500)
cg17736526	7.12555e-10	0.000302541	-0.408347	0.408347	Loss of methylation	0.61794	0.209594	0.415384	3.45105e-27	1.46527e-21	37	7	1329387	-	Island
cg17886420	1.54105e-09	0.000654308	-0.404586	0.404586	Loss of methylation	0.627067	0.222481	0.392957	5.72756e-15	2.43184e-09	37	10	1796742	-
cg14644378	7.12555e-10	0.000302541	-0.405268	0.405268	Loss of methylation	0.594202	0.188933	0.407207	4.29245e-25	1.82251e-19	37	9	34988588	+	N_Shore	DNAJB5(tss1500)
cg06911613	1.00578e-09	0.000427039	-0.398519	0.398519	Loss of methylation	0.66487	0.266351	0.381992	2.78127e-18	1.18089e-12	37	16	85846184	-	S_Shore
cg20495964	3.56846e-09	0.00151512	-0.39624	0.39624	Loss of methylation	0.805546	0.409306	0.352278	4.33223e-17	1.8394e-11	37	6	36744880	+		CPNE5(body)
cg00689340	7.12555e-10	0.000302541	-0.404351	0.404351	Loss of methylation	0.579048	0.174697	0.395302	2.53924e-35	1.07813e-29	37	2	74668672	-	Island	RTKN(body);RTKN(tss1500)
cg22275125	7.12555e-10	0.000302541	-0.407489	0.407489	Loss of methylation	0.899438	0.491949	0.378377	1.15028e-27	4.88393e-22	37	11	62783573	-		SLC22A8(tss1500)
cg16624888	7.12555e-10	0.000302541	-0.406087	0.406087	Loss of methylation	0.547315	0.141227	0.374794	1.78481e-27	7.57805e-22	37	12	109711141	-
cg19873297	7.12555e-10	0.000302541	-0.407983	0.407983	Loss of methylation	0.924282	0.516299	0.406529	8.36675e-27	3.5524e-21	37	5	171616388	+	S_Shore	STK10(tss1500)
cg25001930	7.12555e-10	0.000302541	-0.404814	0.404814	Loss of methylation	0.566978	0.162164	0.382122	1.97541e-19	8.3873e-14	37	1	147801789	+		NBPF8(body)
cg25415695	7.12555e-10	0.000302541	-0.407882	0.407882	Loss of methylation	0.794697	0.386815	0.386214	8.68386e-31	3.68705e-25	37	5	134828036	+	S_Shore
cg09083345	7.12555e-10	0.000302541	-0.400991	0.400991	Loss of methylation	0.72298	0.321989	0.391428	2.06693e-27	8.7759e-22	37	6	1603532	+	N_Shore
cg00568384	1.00578e-09	0.000427039	-0.396248	0.396248	Loss of methylation	0.66189	0.265642	0.401606	1.88935e-18	8.02192e-13	37	2	173539262	-
cg26644853	7.12555e-10	0.000302541	-0.404001	0.404001	Loss of methylation	0.665887	0.261885	0.373242	2.10123e-28	8.92154e-23	37	16	57406257	+		CX3CL1(tss200)
cg15123755	7.12555e-10	0.000302541	-0.407294	0.407294	Loss of methylation	0.786321	0.379027	0.397457	1.9103e-33	8.11085e-28	37	1	40075810	+
cg00054210	7.12555e-10	0.000302541	-0.405008	0.405008	Loss of methylation	0.449233	0.0442256	0.396715	4.92967e-29	2.09307e-23	37	8	65711644	-	Island	CYP7B1(tss1500)
cg13883721	7.12555e-10	0.000302541	-0.391926	0.391926	Loss of methylation	0.82416	0.432234	0.3811	2.44332e-21	1.0374e-15	37	9	132140795	-
cg13207630	8.46875e-10	0.000359571	-0.405552	0.405552	Loss of methylation	0.510679	0.105126	0.367805	7.80734e-10	0.000331489	37	7	32358064	+
cg24176731	7.12555e-10	0.000302541	-0.406861	0.406861	Loss of methylation	0.884183	0.477322	0.386679	3.76561e-33	1.59882e-27	37	11	73357164	-		PLEKHB1(tss1500);PLEKHB1(tss200)
cg04566512	7.12555e-10	0.000302541	-0.40262	0.40262	Loss of methylation	0.825267	0.422647	0.404651	3.46156e-17	1.46973e-11	37	22	46457588	+	Island
cg05366561	7.12555e-10	0.000302541	-0.405768	0.405768	Loss of methylation	0.491718	0.0859498	0.366507	8.43237e-24	3.58026e-18	37	20	30437731	-	Island
cg09336899	7.12555e-10	0.000302541	-0.400497	0.400497	Loss of methylation	0.852928	0.452431	0.370003	1.24022e-19	5.26581e-14	37	2	233766002	+	Island	NGEF(body)
cg02896835	7.12555e-10	0.000302541	-0.406101	0.406101	Loss of methylation	0.910141	0.504041	0.395618	1.91996e-19	8.15189e-14	37	1	92012615	-	Island
cg17681516	7.12555e-10	0.000302541	-0.399424	0.399424	Loss of methylation	0.911	0.511576	0.385827	6.33299e-25	2.6889e-19	37	2	43295389	-	Island
cg09113483	1.09578e-09	0.000465253	-0.404139	0.404139	Loss of methylation	0.680535	0.276396	0.394607	4.72248e-18	2.0051e-12	37	1	61517807	-	N_Shore
cg11343894	7.47972e-09	0.00317578	-0.39643	0.39643	Loss of methylation	0.549656	0.153226	0.34367	3.46746e-07	0.147224	37	1	153599704	+		S100A1(tss1500);S100A13(body);S100A13(tss200)
cg15868235	7.83798e-10	0.00033279	-0.400187	0.400187	Loss of methylation	0.759402	0.359215	0.375829	1.99578e-25	8.4738e-20	37	3	12486114	+
cg12414681	7.12555e-10	0.000302541	-0.397605	0.397605	Loss of methylation	0.647045	0.249439	0.337419	1.00231e-18	4.25568e-13	37	15	29968195	-	S_Shore
cg13981310	7.12555e-10	0.000302541	-0.402642	0.402642	Loss of methylation	0.772632	0.36999	0.385902	1.57863e-37	6.70265e-32	37	9	139949063	-	S_Shore	ENTPD2(tss1500)
cg02920396	7.12555e-10	0.000302541	-0.404712	0.404712	Loss of methylation	0.748232	0.34352	0.402499	3.60385e-33	1.53014e-27	37	11	68782211	+	S_Shelf	MRGPRF(tss1500)
cg18919720	7.83798e-10	0.00033279	-0.401656	0.401656	Loss of methylation	0.741593	0.339937	0.34711	9.97978e-22	4.23728e-16	37	17	79495335	-	Island	FSCN2(tss200)
cg02002217	7.12555e-10	0.000302541	-0.401642	0.401642	Loss of methylation	0.72642	0.324778	0.358059	4.06717e-14	1.72686e-08	37	13	24520348	+		ANKRD20A19P(body)
cg04896115	8.46875e-10	0.000359571	-0.40467	0.40467	Loss of methylation	0.751294	0.346624	0.332234	1.2698e-14	5.39139e-09	37	7	47674905	-
cg05415308	7.12555e-10	0.000302541	-0.400147	0.400147	Loss of methylation	0.744784	0.344637	0.362554	4.68677e-28	1.98994e-22	37	15	71406783	-	N_Shore	CT62(body)
cg20219329	4.57436e-09	0.00194221	-0.39763	0.39763	Loss of methylation	0.655223	0.257593	0.369975	3.20843e-15	1.36225e-09	37	8	1994478	-		MYOM2(body)
cg21572914	7.12555e-10	0.000302541	-0.395994	0.395994	Loss of methylation	0.947929	0.551936	0.377528	2.55546e-24	1.08501e-18	37	6	28829332	+	N_Shelf	LOC401242(body)
cg27211198	7.12555e-10	0.000302541	-0.395807	0.395807	Loss of methylation	0.51215	0.116343	0.363511	1.49133e-24	6.33196e-19	37	2	121776456	-
cg25838465	8.46875e-10	0.000359571	-0.404251	0.404251	Loss of methylation	0.820099	0.415848	0.399514	1.06856e-17	4.53697e-12	37	1	92012736	-	S_Shore
cg06599908	7.12555e-10	0.000302541	-0.404232	0.404232	Loss of methylation	0.519786	0.115554	0.40933	3.17447e-25	1.34784e-19	37	19	54931632	-	S_Shelf	TTYH1(body)
cg05254747	7.12555e-10	0.000302541	-0.403176	0.403176	Loss of methylation	0.694615	0.291439	0.393536	7.54483e-32	3.20343e-26	37	8	22223937	-	N_Shore	SLC39A14(tss1500)
cg00176638	8.46875e-10	0.000359571	-0.39924	0.39924	Loss of methylation	0.767451	0.368211	0.377305	1.819e-20	7.72321e-15	37	1	202778443	-	N_Shore	KDM5B(tss1500)
cg16034541	4.29027e-08	0.0182159	-0.404065	0.404065	Loss of methylation	0.576751	0.172686	0.436978	4.13735e-08	0.0175666	37	3	195490309	-	S_Shore	MUC4(body)
cg02987388	7.12555e-10	0.000302541	-0.403419	0.403419	Loss of methylation	0.901484	0.498065	0.407616	6.67922e-32	2.8359e-26	37	1	46089045	+	Island	CCDC17(body)
cg18675097	7.12555e-10	0.000302541	-0.402466	0.402466	Loss of methylation	0.549688	0.147223	0.382156	4.2402e-19	1.80033e-13	37	6	28227127	+	Island	NKAPL(body)
cg13655803	7.12555e-10	0.000302541	-0.402303	0.402303	Loss of methylation	0.625353	0.22305	0.389988	1.04248e-30	4.42622e-25	37	17	48912764	+		WFIKKN2(body)
cg00913360	2.16091e-09	0.000917491	-0.402658	0.402658	Loss of methylation	0.788296	0.385638	0.358689	1.03795e-17	4.407e-12	37	7	151594392	-
cg17827650	7.12555e-10	0.000302541	-0.403422	0.403422	Loss of methylation	0.644192	0.24077	0.403793	1.84581e-17	7.83707e-12	37	7	156741514	+	Island	NOM1(tss1500)
cg27243166	7.12555e-10	0.000302541	-0.397642	0.397642	Loss of methylation	0.794677	0.397035	0.363518	2.73688e-24	1.16204e-18	37	11	64479496	+	Island	NRXN2(body)
cg23109344	7.12555e-10	0.000302541	-0.402145	0.402145	Loss of methylation	0.787032	0.384887	0.390256	4.94561e-23	2.09984e-17	37	8	496440	+	S_Shore	TDRP(tss1500)
cg25571880	7.12555e-10	0.000302541	-0.401224	0.401224	Loss of methylation	0.673971	0.272747	0.371145	1.06356e-29	4.51573e-24	37	2	233384489	-	N_Shelf	PRSS56(tss1500)
cg05485462	7.12555e-10	0.000302541	-0.401553	0.401553	Loss of methylation	0.749883	0.348329	0.394538	7.11425e-29	3.02061e-23	37	16	3062349	+	N_Shore	CLDN9(tss200)
cg21186576	7.12555e-10	0.000302541	-0.399193	0.399193	Loss of methylation	0.82518	0.425987	0.366376	1.10177e-20	4.67795e-15	37	17	79466077	-	Island
cg00772991	7.12555e-10	0.000302541	-0.402444	0.402444	Loss of methylation	0.671555	0.269111	0.376008	9.40642e-19	3.99383e-13	37	2	220716794	+
cg23669081	7.35549e-08	0.0312304	-0.38517	0.38517	Loss of methylation	0.604404	0.219234	0.304312	4.21985e-08	0.0179169	37	17	46685353	-	Island	HOXB7(body)
cg09240693	7.12555e-10	0.000302541	-0.401486	0.401486	Loss of methylation	0.660677	0.259191	0.380922	1.86648e-27	7.92482e-22	37	2	86038538	+	Island
cg02873315	9.22997e-10	0.000391892	-0.388068	0.388068	Loss of methylation	0.653903	0.265835	0.380641	6.34749e-21	2.69506e-15	37	10	131927449	+	Island
cg09820729	7.12555e-10	0.000302541	-0.399609	0.399609	Loss of methylation	0.712025	0.312416	0.378328	2.15442e-33	9.14737e-28	37	1	12039712	-	N_Shore	MFN2(tss1500)
cg07412254	7.12555e-10	0.000302541	-0.397996	0.397996	Loss of methylation	0.749021	0.351024	0.351546	4.48002e-17	1.90215e-11	37	2	121223534	+		LINC01101(body)
cg13583664	7.12555e-10	0.000302541	-0.401331	0.401331	Loss of methylation	0.885724	0.484392	0.372477	1.02779e-29	4.36384e-24	37	9	132016282	+
cg09355528	7.76888e-10	0.000329856	-0.393435	0.393435	Loss of methylation	0.815718	0.422283	0.344964	1.83622e-19	7.79635e-14	37	10	71712830	+		COL13A1(body)
cg10504392	7.12555e-10	0.000302541	-0.398609	0.398609	Loss of methylation	0.519117	0.120509	0.348516	2.06344e-16	8.76106e-11	37	12	110044639	+
cg11737757	7.12555e-10	0.000302541	-0.4004	0.4004	Loss of methylation	0.587832	0.187432	0.39162	3.66853e-24	1.55761e-18	37	1	2885168	-	Island
cg14563637	7.12555e-10	0.000302541	-0.397638	0.397638	Loss of methylation	0.748663	0.351025	0.383256	1.28538e-27	5.45755e-22	37	9	98931801	-
cg22022881	1.54105e-09	0.000654308	-0.394962	0.394962	Loss of methylation	0.632726	0.237764	0.378672	3.77734e-13	1.6038e-07	37	2	105853494	-	Island
cg26587870	5.85417e-09	0.0024856	-0.391449	0.391449	Loss of methylation	0.935265	0.543816	0.326222	3.86397e-08	0.0164059	37	6	27730563	-		LOC100131289(body)
cg24516106	4.74903e-09	0.00201637	-0.400882	0.400882	Loss of methylation	0.698181	0.297299	0.40272	2.97952e-15	1.26506e-09	37	2	72079413	+	Island
cg25556225	1.03435e-08	0.00439171	-0.40079	0.40079	Loss of methylation	0.830151	0.429361	0.372026	9.21959e-14	3.91451e-08	37	15	31515750	-		LOC283710(body)
cg08580014	1.88782e-09	0.000801542	-0.398105	0.398105	Loss of methylation	0.672282	0.274177	0.370767	5.72868e-17	2.43232e-11	37	10	118368634	+	Island	PNLIPRP1(body)
cg01337207	7.76888e-10	0.000329856	-0.397978	0.397978	Loss of methylation	0.586902	0.188925	0.370444	1.57881e-14	6.70339e-09	37	6	32063835	+	Island	TNXB(body)
cg00718036	7.12555e-10	0.000302541	-0.394595	0.394595	Loss of methylation	0.888177	0.493582	0.381117	7.63289e-23	3.24082e-17	37	4	108745325	-	N_Shore	SGMS2(tss1500)
cg14972141	7.12555e-10	0.000302541	-0.400167	0.400167	Loss of methylation	0.823663	0.423496	0.366349	3.8353e-17	1.62841e-11	37	13	100217995	-
cg12813394	7.12555e-10	0.000302541	-0.400039	0.400039	Loss of methylation	0.433263	0.0332243	0.361196	1.4231e-14	6.0423e-09	37	14	69095057	+	Island
cg24795825	7.12555e-10	0.000302541	-0.388219	0.388219	Loss of methylation	0.506965	0.118746	0.362736	1.16242e-18	4.93548e-13	37	15	79164541	-	N_Shore	MORF4L1(tss1500)
cg09644356	7.12555e-10	0.000302541	-0.396316	0.396316	Loss of methylation	0.837933	0.441617	0.379044	3.82222e-28	1.62286e-22	37	2	121322010	+
cg25318971	7.12555e-10	0.000302541	-0.39276	0.39276	Loss of methylation	0.735261	0.342501	0.369279	1.18422e-31	5.02804e-26	37	20	55837483	-	N_Shore	BMP7(body)
cg05866021	1.98633e-09	0.000843366	-0.392059	0.392059	Loss of methylation	0.872662	0.480603	0.365664	3.96338e-18	1.68279e-12	37	1	57285278	+		C1orf168(body)
cg13073141	7.12555e-10	0.000302541	-0.396612	0.396612	Loss of methylation	0.685326	0.288715	0.377206	1.59811e-27	6.78533e-22	37	1	150948024	-	S_Shore	CERS2(tss1500)
cg25942596	6.89432e-09	0.00292723	-0.39825	0.39825	Loss of methylation	0.676359	0.278109	0.372897	9.37321e-19	3.97973e-13	37	15	82355828	-
cg27399125	2.907e-08	0.0123427	-0.391567	0.391567	Loss of methylation	0.866579	0.475012	0.394887	1.74929e-15	7.42725e-10	37	6	150378738	-	N_Shore
cg05096492	8.46875e-10	0.000359571	-0.394068	0.394068	Loss of methylation	0.704714	0.310646	0.381428	5.22807e-18	2.21976e-12	37	6	28828946	+	N_Shelf	LOC401242(body)
cg06813382	7.12555e-10	0.000302541	-0.399087	0.399087	Loss of methylation	0.601754	0.202667	0.387269	1.38825e-24	5.89432e-19	37	10	81967195	+	Island	LINC00857(tss1500)
cg03619568	7.12555e-10	0.000302541	-0.395331	0.395331	Loss of methylation	0.828275	0.432943	0.380886	2.85223e-23	1.21102e-17	37	5	77139388	-	N_Shore
cg24690588	1.67742e-09	0.000712207	-0.394071	0.394071	Loss of methylation	0.759738	0.365667	0.366623	6.99019e-19	2.96794e-13	37	1	57285399	-		C1orf168(tss200)
cg01826254	7.12555e-10	0.000302541	-0.384152	0.384152	Loss of methylation	0.755899	0.371747	0.373738	1.29544e-23	5.50025e-18	37	16	87609929	+
cg06188367	7.12555e-10	0.000302541	-0.388802	0.388802	Loss of methylation	0.586676	0.197874	0.367823	1.03555e-16	4.39681e-11	37	10	45359611	+	N_Shore	TMEM72-AS1(body)
cg13655082	7.12555e-10	0.000302541	-0.398724	0.398724	Loss of methylation	0.516757	0.118033	0.388896	2.40528e-26	1.02125e-20	37	9	125109046	-	Island
cg09133892	7.76888e-10	0.000329856	-0.398537	0.398537	Loss of methylation	0.833143	0.434606	0.365463	1.15641e-18	4.90993e-13	37	8	61325879	-		LOC100505532(body)
cg05924882	6.89432e-09	0.00292723	-0.390702	0.390702	Loss of methylation	0.726371	0.335669	0.375216	3.87716e-12	1.64619e-06	37	15	40883034	-	N_Shelf
cg02623028	7.12555e-10	0.000302541	-0.398278	0.398278	Loss of methylation	0.829651	0.431372	0.378079	1.69041e-31	7.17724e-26	37	1	23003569	-	Island
cg00224807	8.46875e-10	0.000359571	-0.398197	0.398197	Loss of methylation	0.89256	0.494364	0.38957	2.96893e-18	1.26056e-12	37	2	238065650	+
cg23638640	1.09578e-09	0.000465253	-0.389631	0.389631	Loss of methylation	0.887661	0.49803	0.381037	3.51353e-19	1.4918e-13	37	22	25160033	+	Island	PIWIL3(body);TOP1P2(tss1500)
cg04308185	7.12555e-10	0.000302541	-0.388015	0.388015	Loss of methylation	0.671114	0.2831	0.385497	5.64063e-25	2.39493e-19	37	17	38084377	-	S_Shore	ORMDL3(tss1500)
cg04236639	7.12555e-10	0.000302541	-0.391132	0.391132	Loss of methylation	0.874839	0.483707	0.391388	1.52197e-25	6.46209e-20	37	21	34402565	-	N_Shelf
cg24437523	7.12555e-10	0.000302541	-0.397393	0.397393	Loss of methylation	0.690826	0.293433	0.364201	1.01109e-24	4.29293e-19	37	1	160085568	-		ATP1A2(body)
cg25937216	9.22997e-10	0.000391892	-0.392726	0.392726	Loss of methylation	0.822443	0.429716	0.404221	5.82026e-14	2.4712e-08	37	8	58172855	+	Island	LOC286177(tss1500)
cg18976044	7.76888e-10	0.000329856	-0.394648	0.394648	Loss of methylation	0.715933	0.321285	0.327041	3.66018e-12	1.55406e-06	37	13	24520049	+		ANKRD20A19P(body)
cg04206219	7.12555e-10	0.000302541	-0.397471	0.397471	Loss of methylation	0.739935	0.342464	0.376924	1.04869e-29	4.45261e-24	37	6	1602137	+	Island
cg13588403	7.12555e-10	0.000302541	-0.393736	0.393736	Loss of methylation	0.884941	0.491205	0.346537	2.00325e-18	8.5055e-13	37	14	73209128	+		DPF3(body)
cg09203312	8.46875e-10	0.000359571	-0.397227	0.397227	Loss of methylation	0.668253	0.271027	0.37099	1.57112e-19	6.67077e-14	37	13	20805196	+	N_Shore	GJB6(body)
cg00937681	7.12555e-10	0.000302541	-0.392535	0.392535	Loss of methylation	0.618807	0.226273	0.376041	6.75464e-28	2.86792e-22	37	4	77723304	+	Island
cg14736365	1.41551e-09	0.000601005	-0.394093	0.394093	Loss of methylation	0.640645	0.246551	0.37217	7.3814e-21	3.13404e-15	37	5	173947646	+
cg07499899	7.12555e-10	0.000302541	-0.394938	0.394938	Loss of methylation	0.963354	0.568416	0.373909	4.02845e-31	1.71042e-25	37	1	21966310	-		RAP1GAP(body)
cg09187505	7.76888e-10	0.000329856	-0.393618	0.393618	Loss of methylation	0.531077	0.137459	0.377822	5.07911e-11	2.15652e-05	37	6	106434429	-	Island
cg07371589	7.12555e-10	0.000302541	-0.389425	0.389425	Loss of methylation	0.816352	0.426927	0.35657	2.04062e-17	8.66419e-12	37	1	151104367	+	Island	SEMA6C(body)
cg24998527	5.39303e-09	0.00228981	-0.389686	0.389686	Loss of methylation	0.617377	0.227691	0.367135	4.35e-12	1.84695e-06	37	1	42611607	+	Island
cg26575633	7.12555e-10	0.000302541	-0.395812	0.395812	Loss of methylation	0.577135	0.181323	0.358037	1.95098e-24	8.28358e-19	37	1	156846336	+		NTRK1(body)
cg27508620	7.12555e-10	0.000302541	-0.396203	0.396203	Loss of methylation	0.758023	0.36182	0.377422	1.22024e-23	5.18096e-18	37	7	21209725	-
cg10082647	7.12555e-10	0.000302541	-0.389166	0.389166	Loss of methylation	0.80222	0.413054	0.338757	3.92052e-19	1.6646e-13	37	12	107348855	-	N_Shore	C12orf23(tss1500)
cg04972348	7.12555e-10	0.000302541	-0.394576	0.394576	Loss of methylation	0.74783	0.353254	0.381854	9.10572e-21	3.86616e-15	37	1	1100035	+	Island
cg13142134	7.12555e-10	0.000302541	-0.395035	0.395035	Loss of methylation	0.512192	0.117157	0.375736	1.50292e-32	6.38121e-27	37	6	42695332	+	Island	ATP6V0CP3(body)
cg18524788	1.72921e-09	0.000734197	-0.388449	0.388449	Loss of methylation	0.924312	0.535863	0.324298	1.05207e-12	4.46694e-07	37	7	25890808	+	N_Shore
cg22816091	1.00578e-09	0.000427039	-0.393141	0.393141	Loss of methylation	0.691208	0.298067	0.370125	7.17485e-16	3.04634e-10	37	1	42611670	+	Island
cg24911721	5.85417e-09	0.0024856	-0.393462	0.393462	Loss of methylation	0.816858	0.423396	0.392174	8.61101e-14	3.65611e-08	37	22	46508454	+		MIR4763(tss1500);MIRLET7A3(tss200);MIRLET7B(tss1500);MIRLET7BHG(body)
cg05656990	7.12555e-10	0.000302541	-0.386401	0.386401	Loss of methylation	0.464001	0.0776003	0.340874	2.86166e-14	1.21502e-08	37	13	23310635	+
cg05215994	7.12555e-10	0.000302541	-0.38937	0.38937	Loss of methylation	0.773051	0.383681	0.35492	2.07826e-18	8.82401e-13	37	13	23310203	-
cg19537511	7.76888e-10	0.000329856	-0.391405	0.391405	Loss of methylation	0.70236	0.310955	0.389553	4.58437e-25	1.94646e-19	37	17	8213813	+		ARHGEF15(body);ARHGEF15(tss1500)
cg03335125	7.12555e-10	0.000302541	-0.3947	0.3947	Loss of methylation	0.92468	0.529979	0.390417	3.35135e-28	1.42294e-22	37	1	46088541	-	Island	CCDC17(body)
cg25830307	7.12555e-10	0.000302541	-0.388729	0.388729	Loss of methylation	0.916093	0.527364	0.368028	1.45427e-24	6.17463e-19	37	10	77871644	-	N_Shore	C10orf11(body)
cg14453762	7.83798e-10	0.00033279	-0.387988	0.387988	Loss of methylation	0.854798	0.466809	0.357561	8.29041e-24	3.51999e-18	37	9	135058277	+		NTNG2(body)
cg24657518	7.83798e-10	0.00033279	-0.391175	0.391175	Loss of methylation	0.857733	0.466558	0.357581	2.99863e-21	1.27318e-15	37	6	1599401	+	Island
cg26624732	2.907e-08	0.0123427	-0.389193	0.389193	Loss of methylation	0.804315	0.415122	0.373382	3.14194e-13	1.33403e-07	37	5	70746330	-
cg15478483	7.12555e-10	0.000302541	-0.395082	0.395082	Loss of methylation	0.728673	0.33359	0.38499	3.39979e-26	1.4435e-20	37	6	111936529	-
cg20310608	1.72921e-09	0.000734197	-0.391828	0.391828	Loss of methylation	0.789682	0.397853	0.358866	2.29888e-20	9.7607e-15	37	20	25128805	-	Island	LOC284798(body);LOC284798(tss200)
cg06939851	7.12555e-10	0.000302541	-0.377765	0.377765	Loss of methylation	0.548651	0.170886	0.356031	7.53706e-20	3.20013e-14	37	1	226112534	-	Island	PYCR2(tss1500)
cg01234610	7.12555e-10	0.000302541	-0.39473	0.39473	Loss of methylation	0.857845	0.463116	0.363685	3.15531e-27	1.3397e-21	37	17	48912265	-		WFIKKN2(tss1500)
cg22877452	9.22997e-10	0.000391892	-0.393118	0.393118	Loss of methylation	0.776639	0.383521	0.377472	7.29608e-19	3.09781e-13	37	1	61517876	+	N_Shore
cg11934832	1.54476e-08	0.00655882	-0.391387	0.391387	Loss of methylation	0.812276	0.420889	0.355777	8.6167e-17	3.65853e-11	37	18	45683841	-	N_Shelf
cg27539527	7.12555e-10	0.000302541	-0.392525	0.392525	Loss of methylation	0.50652	0.113995	0.394251	1.51872e-27	6.44825e-22	37	7	156735656	-	Island
cg12487162	5.39303e-09	0.00228981	-0.394543	0.394543	Loss of methylation	0.779136	0.384592	0.387492	4.76053e-16	2.02126e-10	37	11	12845864	-		TEAD1(body)
cg03583746	7.12555e-10	0.000302541	-0.393544	0.393544	Loss of methylation	0.830871	0.437327	0.380593	5.77112e-31	2.45034e-25	37	6	1604013	-	N_Shore
cg14677130	5.39303e-09	0.00228981	-0.382701	0.382701	Loss of methylation	0.934428	0.551727	0.361094	1.95121e-14	8.28457e-09	37	5	38445916	-		EGFLAM(body)
cg23989336	7.12555e-10	0.000302541	-0.389335	0.389335	Loss of methylation	0.745893	0.356558	0.400871	8.38018e-24	3.55811e-18	37	17	79283915	+	Island	LINC00482(tss1500)
cg21181453	8.46875e-10	0.000359571	-0.394378	0.394378	Loss of methylation	0.756703	0.362325	0.408673	6.02466e-16	2.55799e-10	37	9	130700954	-	S_Shore	DPM2(tss200)
cg18174881	7.12555e-10	0.000302541	-0.394202	0.394202	Loss of methylation	0.796917	0.402715	0.353869	8.09404e-22	3.43662e-16	37	14	45723353	+	S_Shore	MIS18BP1(tss1500)
cg15720535	7.76888e-10	0.000329856	-0.390202	0.390202	Loss of methylation	0.471366	0.0811643	0.38151	1.1401e-20	4.84072e-15	37	9	139582585	-	Island	AGPAT2(tss1500)
cg06590074	7.12555e-10	0.000302541	-0.392081	0.392081	Loss of methylation	0.873766	0.481685	0.371721	4.65585e-31	1.97681e-25	37	20	691211	+	S_Shore
cg21544713	1.09578e-09	0.000465253	-0.393439	0.393439	Loss of methylation	0.859181	0.465743	0.37321	2.43845e-19	1.03533e-13	37	8	61326407	+		LOC100505532(tss200)
cg22619549	2.16091e-09	0.000917491	-0.393431	0.393431	Loss of methylation	0.907876	0.514445	0.35104	4.47645e-16	1.90064e-10	37	10	102090297	-		PKD2L1(tss200)
cg03704673	7.12555e-10	0.000302541	-0.381247	0.381247	Loss of methylation	0.757594	0.376347	0.376889	1.24426e-23	5.28295e-18	37	17	4692287	-	Island	GLTPD2(body)
cg06633543	7.12555e-10	0.000302541	-0.390799	0.390799	Loss of methylation	0.783634	0.392835	0.369978	2.30926e-27	9.80477e-22	37	14	100151561	-	S_Shore	CYP46A1(body)
cg23381646	7.12555e-10	0.000302541	-0.386943	0.386943	Loss of methylation	0.720119	0.333175	0.357112	1.56989e-30	6.66551e-25	37	7	44187310	-	S_Shore	GCK(body)
cg11027707	7.12555e-10	0.000302541	-0.380963	0.380963	Loss of methylation	0.826634	0.445671	0.369878	4.04386e-35	1.71697e-29	37	3	49967669	-	S_Shore	MON1A(tss1500)
cg24696183	7.12555e-10	0.000302541	-0.389375	0.389375	Loss of methylation	0.766509	0.377134	0.346557	2.07793e-21	8.82259e-16	37	11	2891360	+	S_Shore	KCNQ1DN(body)
cg13870494	9.22997e-10	0.000391892	-0.388365	0.388365	Loss of methylation	0.819152	0.430787	0.340055	6.19938e-15	2.63217e-09	37	9	72658358	+	N_Shore	MAMDC2(tss200)
cg17906007	7.12555e-10	0.000302541	-0.390649	0.390649	Loss of methylation	0.647356	0.256708	0.377336	5.72521e-29	2.43084e-23	37	22	35944645	-	N_Shelf	RASD2(body)
cg26787381	7.12555e-10	0.000302541	-0.388872	0.388872	Loss of methylation	0.697842	0.308969	0.374621	9.48662e-22	4.02788e-16	37	20	25128777	-	Island	LOC284798(body);LOC284798(tss200)
cg02994923	7.12555e-10	0.000302541	-0.391853	0.391853	Loss of methylation	0.796444	0.40459	0.36918	1.97558e-33	8.38806e-28	37	2	121303745	+
cg21587238	2.9596e-09	0.0012566	-0.380564	0.380564	Loss of methylation	0.664597	0.284033	0.340812	1.18254e-14	5.02092e-09	37	5	42953590	-	S_Shore
cg09088406	7.76888e-10	0.000329856	-0.382087	0.382087	Loss of methylation	0.847601	0.465514	0.362055	2.4363e-19	1.03442e-13	37	15	27819306	+
cg05897163	7.12555e-10	0.000302541	-0.38825	0.38825	Loss of methylation	0.85586	0.46761	0.392791	2.11919e-24	8.99779e-19	37	17	37782302	+	N_Shore	PPP1R1B(tss1500)
cg20055237	7.12555e-10	0.000302541	-0.383822	0.383822	Loss of methylation	0.514518	0.130696	0.365382	3.95518e-27	1.67931e-21	37	2	240362425	-
cg00934322	7.12555e-10	0.000302541	-0.390819	0.390819	Loss of methylation	0.836437	0.445617	0.374766	1.38032e-27	5.86063e-22	37	6	30854109	+	S_Shore	DDR1(body)
cg01191259	9.22997e-10	0.000391892	-0.387267	0.387267	Loss of methylation	0.79475	0.407483	0.36233	2.65147e-19	1.12578e-13	37	15	29210460	-
cg09285851	1.41551e-09	0.000601005	-0.384834	0.384834	Loss of methylation	0.78649	0.401656	0.366631	3.18384e-13	1.35182e-07	37	6	10099656	-
cg02049180	7.12555e-10	0.000302541	-0.388101	0.388101	Loss of methylation	0.860645	0.472545	0.35253	8.67372e-29	3.68274e-23	37	1	156828202	-	N_Shore	INSRR(body);NTRK1(body)
cg20368818	1.29996e-09	0.000551944	-0.386531	0.386531	Loss of methylation	0.721906	0.335375	0.374444	7.47724e-20	3.17473e-14	37	11	33800056	+	S_Shelf
cg15644756	7.12555e-10	0.000302541	-0.390821	0.390821	Loss of methylation	0.966064	0.575243	0.36694	1.76284e-20	7.48476e-15	37	12	69198743	-	N_Shelf	LOC100130075(body)
cg07290269	1.19362e-09	0.000506795	-0.380723	0.380723	Loss of methylation	0.903069	0.522346	0.382095	7.44504e-19	3.16106e-13	37	12	31479853	-	S_Shore	FAM60A(tss1500)
cg05752349	2.16091e-09	0.000917491	-0.386597	0.386597	Loss of methylation	0.770656	0.384059	0.366202	7.36594e-15	3.12747e-09	37	1	175123194	-
cg06203364	7.12555e-10	0.000302541	-0.389498	0.389498	Loss of methylation	0.553291	0.163793	0.37567	5.86169e-29	2.48879e-23	37	1	2137307	+	Island	C1orf86(body)
cg14686645	7.12555e-10	0.000302541	-0.390628	0.390628	Loss of methylation	0.506222	0.115594	0.345705	1.09658e-20	4.65591e-15	37	17	42452426	+		ITGA2B(body)
cg11883009	7.12555e-10	0.000302541	-0.390595	0.390595	Loss of methylation	0.893495	0.502901	0.355285	1.92752e-14	8.18396e-09	37	19	13198960	+	Island	NFIX(body)
cg10932486	1.09578e-09	0.000465253	-0.379446	0.379446	Loss of methylation	0.596919	0.217473	0.342069	1.38535e-14	5.88201e-09	37	5	61028265	+
cg05991492	7.83798e-10	0.00033279	-0.390584	0.390584	Loss of methylation	0.454609	0.0640248	0.395302	2.13707e-15	9.07371e-10	37	16	3988700	-	N_Shore
cg11801727	7.12555e-10	0.000302541	-0.381614	0.381614	Loss of methylation	0.840545	0.458932	0.353375	4.32144e-18	1.83482e-12	37	1	228659093	+	Island
cg14035368	9.22997e-10	0.000391892	-0.382301	0.382301	Loss of methylation	0.731264	0.348964	0.374449	1.46611e-18	6.22488e-13	37	9	139258938	+	Island	CARD9(body);DNLZ(tss1500)
cg06307176	7.12555e-10	0.000302541	-0.383952	0.383952	Loss of methylation	0.902915	0.518963	0.376659	4.55358e-32	1.93339e-26	37	5	131281290	-	Island	LOC728637(body)
cg24729928	1.67742e-09	0.000712207	-0.384338	0.384338	Loss of methylation	0.666736	0.282398	0.361254	1.15437e-18	4.90127e-13	37	12	31480184	-	S_Shore	FAM60A(tss1500)
cg22953865	7.12555e-10	0.000302541	-0.384478	0.384478	Loss of methylation	0.88387	0.499392	0.36027	3.10444e-36	1.3181e-30	37	14	99988654	+		CCDC85C(body)
cg07355189	1.29996e-09	0.000551944	-0.384991	0.384991	Loss of methylation	0.874923	0.489932	0.368014	2.81034e-15	1.19323e-09	37	10	45923374	+	Island	ALOX5(body)
cg02797195	7.12555e-10	0.000302541	-0.378083	0.378083	Loss of methylation	0.778994	0.40091	0.387838	2.72583e-25	1.15735e-19	37	21	43185674	+	N_Shore	RIPK4(body)
cg26314966	7.12555e-10	0.000302541	-0.390067	0.390067	Loss of methylation	0.804514	0.414447	0.364684	6.46931e-18	2.74678e-12	37	17	79466160	+	Island
cg02941741	7.12555e-10	0.000302541	-0.389374	0.389374	Loss of methylation	0.769341	0.379967	0.375104	1.43695e-34	6.10107e-29	37	2	233793921	+	Island	NGEF(body);NGEF(tss1500)
cg20593826	7.12555e-10	0.000302541	-0.3899	0.3899	Loss of methylation	0.807506	0.417606	0.353058	5.51526e-21	2.3417e-15	37	1	59280370	-	Island	LOC100131060(body)
cg04149015	7.12555e-10	0.000302541	-0.387479	0.387479	Loss of methylation	0.625002	0.237523	0.359339	1.31247e-26	5.57255e-21	37	16	31159854	-	Island	PRSS36(body)
cg21049587	7.12555e-10	0.000302541	-0.375552	0.375552	Loss of methylation	0.799604	0.424052	0.403002	3.50567e-16	1.48846e-10	37	X	46938148	+	Island	RGN(body)
cg19659741	6.30296e-08	0.0267615	-0.388754	0.388754	Loss of methylation	0.68183	0.293076	0.335554	8.32887e-13	3.53632e-07	37	8	39172099	+		ADAM5(tss200)
cg10730435	7.76888e-10	0.000329856	-0.386165	0.386165	Loss of methylation	0.627596	0.241432	0.333453	2.94038e-19	1.24845e-13	37	15	99987955	-
cg16726706	7.12555e-10	0.000302541	-0.387809	0.387809	Loss of methylation	0.917479	0.52967	0.346921	3.8586e-18	1.63831e-12	37	12	116920139	-
cg12883279	7.12555e-10	0.000302541	-0.387679	0.387679	Loss of methylation	0.891217	0.503539	0.381775	4.5801e-22	1.94464e-16	37	6	32120773	+	N_Shore	LOC100507547(body);PPT2(tss1500);PPT2-EGFL8(tss1500);PRRT1(tss1500)
cg27359374	7.12555e-10	0.000302541	-0.382627	0.382627	Loss of methylation	0.957585	0.574958	0.360285	1.08595e-22	4.61081e-17	37	6	158375774	+
cg01971181	7.12555e-10	0.000302541	-0.385422	0.385422	Loss of methylation	0.720818	0.335397	0.368267	4.85745e-26	2.0624e-20	37	3	158518888	+	N_Shore	MFSD1(tss1500)
cg01874730	7.83798e-10	0.00033279	-0.38482	0.38482	Loss of methylation	0.737782	0.352962	0.356604	1.23819e-29	5.2572e-24	37	16	57406425	-		CX3CL1(body)
cg27520536	7.12555e-10	0.000302541	-0.389103	0.389103	Loss of methylation	0.849619	0.460516	0.396126	3.48585e-36	1.48005e-30	37	16	54228323	-	Island
cg04058281	7.12555e-10	0.000302541	-0.384381	0.384381	Loss of methylation	0.872405	0.488025	0.319076	3.24121e-20	1.37617e-14	37	5	980580	-
cg09407967	7.12555e-10	0.000302541	-0.385184	0.385184	Loss of methylation	0.744252	0.359068	0.38836	3.08426e-26	1.30953e-20	37	6	41375649	+	N_Shore
cg17542176	7.12555e-10	0.000302541	-0.374412	0.374412	Loss of methylation	0.681948	0.307535	0.362375	2.51913e-16	1.06959e-10	37	X	24390246	-
cg23080060	4.57436e-09	0.00194221	-0.375212	0.375212	Loss of methylation	0.658357	0.283145	0.335144	1.63226e-13	6.93035e-08	37	5	61028303	+
cg01803461	7.12555e-10	0.000302541	-0.386342	0.386342	Loss of methylation	0.875956	0.489614	0.381805	9.51588e-29	4.04031e-23	37	16	86604522	-	S_Shore
cg06294700	7.12555e-10	0.000302541	-0.383391	0.383391	Loss of methylation	0.845369	0.461978	0.38148	1.44941e-36	6.15401e-31	37	5	64330959	+	N_Shore
cg01515960	7.12555e-10	0.000302541	-0.376334	0.376334	Loss of methylation	0.617423	0.241089	0.355867	2.27791e-16	9.6717e-11	37	19	2494587	+	Island
cg16501323	7.12555e-10	0.000302541	-0.38388	0.38388	Loss of methylation	0.59286	0.20898	0.379465	6.73744e-32	2.86062e-26	37	21	45705618	-	Island	AIRE(tss200)
cg21117965	1.00578e-09	0.000427039	-0.388293	0.388293	Loss of methylation	0.634915	0.246622	0.312221	2.99631e-09	0.00127219	37	2	220325369	-		SPEG(body);SPEG(tss200)
cg22316093	7.12555e-10	0.000302541	-0.388057	0.388057	Loss of methylation	0.797636	0.409579	0.380314	7.76395e-22	3.29647e-16	37	21	45246308	+	Island
cg12208770	7.12555e-10	0.000302541	-0.386286	0.386286	Loss of methylation	0.59084	0.204554	0.375612	2.55515e-32	1.08488e-26	37	1	1361666	+	Island	TMEM88B(body)
cg21969792	7.12555e-10	0.000302541	-0.38015	0.38015	Loss of methylation	0.853596	0.473446	0.342941	1.78993e-21	7.59981e-16	37	4	1594995	-	N_Shore
cg23458168	7.12555e-10	0.000302541	-0.385009	0.385009	Loss of methylation	0.583397	0.198388	0.346849	2.56113e-17	1.08742e-11	37	19	30864867	+	N_Shore	ZNF536(body)
cg00307818	7.12555e-10	0.000302541	-0.387468	0.387468	Loss of methylation	0.827269	0.439801	0.360146	8.21463e-29	3.48782e-23	37	1	55463592	-	S_Shore	BSND(tss1500)
cg04196143	7.12312e-10	0.000302438	-0.387173	0.387173	Loss of methylation	0.944816	0.557643	0.372063	4.92716e-22	2.092e-16	37	2	162096032	+	Island
cg10444806	7.12555e-10	0.000302541	-0.379928	0.379928	Loss of methylation	0.539194	0.159266	0.363948	3.49686e-23	1.48472e-17	37	17	38084428	+	S_Shore	ORMDL3(tss1500)
cg26939946	7.12555e-10	0.000302541	-0.382982	0.382982	Loss of methylation	0.8583	0.475318	0.368048	5.44696e-27	2.3127e-21	37	17	19314395	+		RNF112(tss200)
cg13187827	9.21779e-08	0.0391375	-0.379858	0.379858	Loss of methylation	0.670117	0.290259	0.321004	4.12051e-09	0.00174951	37	6	31734192	-		VWA7(body)
cg19566586	7.12555e-10	0.000302541	-0.385731	0.385731	Loss of methylation	0.772111	0.386381	0.372614	1.35649e-29	5.75946e-24	37	5	180622643	+	Island	TRIM7(body)
cg23652484	7.12555e-10	0.000302541	-0.385904	0.385904	Loss of methylation	0.715465	0.329562	0.377895	1.50528e-26	6.39121e-21	37	1	211872653	+
cg05771342	7.12555e-10	0.000302541	-0.384588	0.384588	Loss of methylation	0.727649	0.343061	0.369151	4.66652e-24	1.98134e-18	37	11	68782202	-	S_Shelf	MRGPRF(tss1500)
cg16926213	7.12555e-10	0.000302541	-0.382001	0.382001	Loss of methylation	0.82612	0.444119	0.349971	1.23491e-24	5.24325e-19	37	1	1841314	-	S_Shore
cg26874229	1.09578e-09	0.000465253	-0.38641	0.38641	Loss of methylation	0.561447	0.175036	0.366452	6.56728e-13	2.78837e-07	37	2	105853672	+	Island
cg17158913	7.12555e-10	0.000302541	-0.377257	0.377257	Loss of methylation	0.816484	0.439227	0.367404	2.91424e-23	1.23734e-17	37	1	10764886	+	Island	CASZ1(body)
cg24280832	7.12555e-10	0.000302541	-0.381826	0.381826	Loss of methylation	0.915798	0.533972	0.356116	2.55233e-32	1.08368e-26	37	10	77871958	-	N_Shore	C10orf11(body)
cg17598339	1.98633e-09	0.000843366	-0.385314	0.385314	Loss of methylation	0.765542	0.380228	0.331126	1.25707e-11	5.33732e-06	37	2	170624727	-	Island
cg24361265	1.72921e-09	0.000734197	-0.377624	0.377624	Loss of methylation	0.779993	0.402369	0.333841	6.46633e-17	2.74551e-11	37	15	44068668	+	Island	ELL3(body);SERF2(tss1500)
cg15491131	7.12555e-10	0.000302541	-0.382155	0.382155	Loss of methylation	0.694593	0.312439	0.382516	7.73791e-22	3.28541e-16	37	13	24914324	-	N_Shore
cg04478991	7.12555e-10	0.000302541	-0.385899	0.385899	Loss of methylation	0.705004	0.319105	0.366783	4.23243e-32	1.79703e-26	37	3	195943198	+		SLC51A(tss200)
cg02770672	8.46875e-10	0.000359571	-0.372863	0.372863	Loss of methylation	0.879485	0.506623	0.356066	2.78761e-18	1.18358e-12	37	6	164366085	-
cg16151651	7.76888e-10	0.000329856	-0.385868	0.385868	Loss of methylation	0.583414	0.197546	0.349384	1.1223e-16	4.76511e-11	37	2	1609119	-
cg19185846	7.12555e-10	0.000302541	-0.38569	0.38569	Loss of methylation	0.616524	0.230834	0.368357	1.20244e-31	5.10539e-26	37	2	71123233	-	N_Shelf
cg13451356	7.12555e-10	0.000302541	-0.378777	0.378777	Loss of methylation	0.553632	0.174855	0.351465	2.68787e-21	1.14123e-15	37	1	40598648	-	Island
cg06618740	7.12555e-10	0.000302541	-0.379885	0.379885	Loss of methylation	0.750233	0.370348	0.368845	7.21744e-25	3.06442e-19	37	1	1100126	+	Island
cg23058037	7.83798e-10	0.00033279	-0.382162	0.382162	Loss of methylation	0.60587	0.223708	0.345536	1.34329e-19	5.70344e-14	37	7	158824108	-	Island	VIPR2(body)
cg13521002	7.12555e-10	0.000302541	-0.376777	0.376777	Loss of methylation	0.881523	0.504745	0.333778	1.29647e-21	5.50465e-16	37	8	22642322	-		PEBP4(body)
cg19021188	1.09578e-09	0.000465253	-0.375972	0.375972	Loss of methylation	0.736496	0.360525	0.375088	4.84462e-19	2.05696e-13	37	8	143859734	+	S_Shore	LYNX1(tss1500);LYNX1(tss200)
cg20201270	1.67286e-08	0.00710274	-0.38127	0.38127	Loss of methylation	0.524936	0.143665	0.427057	2.08295e-13	8.84391e-08	37	2	45397874	+	Island
cg05189127	7.12555e-10	0.000302541	-0.38533	0.38533	Loss of methylation	0.608563	0.223233	0.36809	7.26327e-24	3.08388e-18	37	10	127059333	-
cg25426302	7.12555e-10	0.000302541	-0.385281	0.385281	Loss of methylation	0.905148	0.519867	0.384513	1.59324e-25	6.76468e-20	37	6	32120826	-	N_Shore	LOC100507547(body);PPT2(tss1500);PPT2-EGFL8(tss1500);PRRT1(tss1500)
cg06640630	7.12555e-10	0.000302541	-0.385187	0.385187	Loss of methylation	0.623039	0.237852	0.370706	3.26765e-26	1.3874e-20	37	1	211652276	-	N_Shore	RD3(body)
cg04154027	8.46875e-10	0.000359571	-0.384276	0.384276	Loss of methylation	0.799826	0.415551	0.349998	9.33269e-14	3.96253e-08	37	5	78985588	-		CMYA5(tss200)
cg19299265	1.00578e-09	0.000427039	-0.380635	0.380635	Loss of methylation	0.92753	0.546895	0.356805	1.23179e-19	5.22999e-14	37	10	1975631	-
cg06320582	8.46875e-10	0.000359571	-0.383937	0.383937	Loss of methylation	0.879033	0.495095	0.350995	6.03007e-22	2.56028e-16	37	16	87047010	+
cg20167074	1.09578e-09	0.000465253	-0.384909	0.384909	Loss of methylation	0.637656	0.252747	0.369125	2.18384e-14	9.27228e-09	37	1	151967023	-	S_Shore	S100A10(tss1500)
cg21490444	7.12555e-10	0.000302541	-0.384907	0.384907	Loss of methylation	0.973912	0.589005	0.356675	3.93239e-17	1.66964e-11	37	5	171095097	-
cg20893180	9.22997e-10	0.000391892	-0.383432	0.383432	Loss of methylation	0.647831	0.2644	0.336281	7.71984e-22	3.27774e-16	37	8	36957379	-
cg08090164	7.83798e-10	0.00033279	-0.379958	0.379958	Loss of methylation	0.812876	0.432918	0.379862	2.67842e-21	1.13722e-15	37	8	143859709	+	S_Shore	LYNX1(tss1500);LYNX1(tss200)
cg27152312	2.68781e-08	0.0114121	-0.377679	0.377679	Loss of methylation	0.689785	0.312106	0.340821	1.06154e-12	4.50717e-07	37	7	96221849	+
cg20091636	2.16091e-09	0.000917491	-0.383048	0.383048	Loss of methylation	0.632173	0.249125	0.362633	7.89539e-18	3.35227e-12	37	8	61326482	+		LOC100505532(tss200)
cg27283514	7.76888e-10	0.000329856	-0.376604	0.376604	Loss of methylation	0.690798	0.314195	0.361219	4.44779e-19	1.88847e-13	37	16	86768117	-
cg21160842	7.12555e-10	0.000302541	-0.382185	0.382185	Loss of methylation	0.711227	0.329042	0.366581	8.38322e-22	3.5594e-16	37	11	32112091	+	N_Shore	RCN1(tss1500)
cg23389215	7.12555e-10	0.000302541	-0.380801	0.380801	Loss of methylation	0.658946	0.278145	0.367822	2.63313e-28	1.11799e-22	37	11	64375765	+	Island	NRXN2(body)
cg14875327	7.12555e-10	0.000302541	-0.384201	0.384201	Loss of methylation	0.915243	0.531042	0.354986	3.661e-23	1.55441e-17	37	3	197081654	+
cg14971320	7.12555e-10	0.000302541	-0.38031	0.38031	Loss of methylation	0.484951	0.104641	0.366278	4.87085e-21	2.0681e-15	37	10	43699070	+	S_Shore	RASGEF1A(body)
cg04270401	7.12555e-10	0.000302541	-0.38142	0.38142	Loss of methylation	0.81413	0.43271	0.339335	1.3556e-21	5.75568e-16	37	10	102806871	+	N_Shore
cg24698211	7.12555e-10	0.000302541	-0.382042	0.382042	Loss of methylation	0.606203	0.224161	0.351996	4.25851e-28	1.8081e-22	37	5	170877540	+	N_Shore	FGF18(body)
cg14389669	7.12555e-10	0.000302541	-0.383213	0.383213	Loss of methylation	0.442415	0.0592023	0.357866	7.25257e-25	3.07934e-19	37	9	136399386	-	Island	ADAMTSL2(body);ADAMTSL2(tss1500)
cg22972858	1.67742e-09	0.000712207	-0.383829	0.383829	Loss of methylation	0.90543	0.521601	0.363413	9.65863e-18	4.10092e-12	37	12	123215248	+		HCAR1(tss200)
cg19529709	1.19362e-09	0.000506795	-0.375245	0.375245	Loss of methylation	0.913397	0.538151	0.373041	1.05408e-19	4.47548e-14	37	22	25160075	+	Island	PIWIL3(body);TOP1P2(tss1500)
cg14711997	7.12555e-10	0.000302541	-0.380652	0.380652	Loss of methylation	0.517199	0.136547	0.355943	6.49012e-21	2.75561e-15	37	7	150652864	+	Island	KCNH2(body)
cg13136220	7.12555e-10	0.000302541	-0.378386	0.378386	Loss of methylation	0.770072	0.391687	0.349078	5.57804e-32	2.36836e-26	37	8	48100957	+	S_Shore	LOC100287846(body)
cg20638675	7.12555e-10	0.000302541	-0.383555	0.383555	Loss of methylation	0.411953	0.0283981	0.352546	1.07612e-14	4.56906e-09	37	10	45374906	-		TMEM72-AS1(body)
cg04387835	7.76888e-10	0.000329856	-0.382999	0.382999	Loss of methylation	0.480036	0.0970369	0.320547	6.62845e-10	0.000281435	37	17	4649076	+		ZMYND15(body)
cg14381677	7.12555e-10	0.000302541	-0.37907	0.37907	Loss of methylation	0.873552	0.494483	0.384659	3.67269e-26	1.55937e-20	37	1	202778618	+	N_Shore	KDM5B(tss1500);PCAT6(tss1500)
cg15282281	7.12555e-10	0.000302541	-0.37988	0.37988	Loss of methylation	0.640892	0.261012	0.339126	6.69463e-26	2.84245e-20	37	10	88024557	+	S_Shore	GRID1(body);MIR346(tss200)
cg19041857	1.08754e-08	0.00461753	-0.375438	0.375438	Loss of methylation	0.862769	0.487331	0.322441	4.93806e-08	0.0209663	37	6	27730383	-		LOC100131289(body)
cg04589210	7.12555e-10	0.000302541	-0.382405	0.382405	Loss of methylation	0.643305	0.2609	0.364666	3.23038e-26	1.37157e-20	37	2	86038589	-	Island
cg01015662	7.76888e-10	0.000329856	-0.378288	0.378288	Loss of methylation	0.91187	0.533582	0.370655	6.12797e-21	2.60185e-15	37	1	40598394	-	N_Shore
cg05131488	7.12555e-10	0.000302541	-0.376819	0.376819	Loss of methylation	0.820452	0.443633	0.379829	1.70599e-25	7.24339e-20	37	7	14031822	-	S_Shore	ETV1(tss1500)
cg02845274	9.22997e-10	0.000391892	-0.378573	0.378573	Loss of methylation	0.924973	0.5464	0.355223	2.77901e-16	1.17993e-10	37	7	48494362	+	Island	ABCA13(body)
cg13474370	7.12555e-10	0.000302541	-0.380382	0.380382	Loss of methylation	0.576179	0.195796	0.359716	1.20127e-30	5.10043e-25	37	15	65068885	-	S_Shore	RBPMS2(tss1500)
cg12082025	7.83798e-10	0.00033279	-0.381931	0.381931	Loss of methylation	0.949896	0.567965	0.360263	7.21085e-21	3.06163e-15	37	19	1064218	-	Island	ABCA7(body)
cg07318204	9.54094e-09	0.00405095	-0.373838	0.373838	Loss of methylation	0.765063	0.391225	0.345827	4.38712e-13	1.86271e-07	37	4	145566441	-	Island	HHIP(tss1500);HHIP-AS1(body)
cg15234946	7.12555e-10	0.000302541	-0.378925	0.378925	Loss of methylation	0.470569	0.0916439	0.345364	1.98558e-22	8.4305e-17	37	6	116886349	+
cg17611235	9.22997e-10	0.000391892	-0.381284	0.381284	Loss of methylation	0.684289	0.303005	0.374168	2.07783e-17	8.8222e-12	37	11	1991188	-	Island
cg25862444	7.12555e-10	0.000302541	-0.37676	0.37676	Loss of methylation	0.634028	0.257269	0.369791	1.97335e-16	8.37856e-11	37	1	147737016	-	Island	NBPF8(body)
cg22657492	7.12555e-10	0.000302541	-0.378958	0.378958	Loss of methylation	0.964751	0.585793	0.360136	8.0027e-22	3.39783e-16	37	5	137593488	-	Island	GFRA3(body)
cg20395040	7.12555e-10	0.000302541	-0.374759	0.374759	Loss of methylation	0.699839	0.32508	0.343335	6.04093e-21	2.56489e-15	37	13	23310225	+
cg02959988	1.72921e-09	0.000734197	-0.372571	0.372571	Loss of methylation	0.859217	0.486646	0.360174	1.27783e-19	5.42549e-14	37	1	40075124	-
cg00802903	9.22997e-10	0.000391892	-0.364891	0.364891	Loss of methylation	0.700483	0.335592	0.336403	9.687e-17	4.11296e-11	37	7	155592263	-	N_Shelf
cg05527459	7.12555e-10	0.000302541	-0.380855	0.380855	Loss of methylation	0.905412	0.524557	0.370494	5.21904e-25	2.21593e-19	37	1	92012148	-	N_Shore
cg20035032	7.12555e-10	0.000302541	-0.380779	0.380779	Loss of methylation	0.808658	0.427879	0.38088	2.12871e-30	9.0382e-25	37	17	1820533	+
cg04797061	7.12555e-10	0.000302541	-0.377132	0.377132	Loss of methylation	0.713832	0.3367	0.375908	2.96901e-27	1.2606e-21	37	16	31159920	+	Island	PRSS36(body)
cg05150608	7.12555e-10	0.000302541	-0.379975	0.379975	Loss of methylation	0.533387	0.153413	0.379915	4.88884e-28	2.07573e-22	37	14	102990211	-
cg00426822	7.12555e-10	0.000302541	-0.380625	0.380625	Loss of methylation	0.589403	0.208777	0.359846	9.95833e-26	4.22817e-20	37	1	39546536	-	N_Shore
cg00049595	7.12555e-10	0.000302541	-0.377545	0.377545	Loss of methylation	0.526506	0.148961	0.380397	6.76533e-27	2.87247e-21	37	6	41650636	+	N_Shore
cg10282491	7.12555e-10	0.000302541	-0.380318	0.380318	Loss of methylation	0.695284	0.314966	0.375599	7.05514e-31	2.99551e-25	37	16	3062368	-	N_Shore	CLDN9(tss200)
cg23243408	7.12555e-10	0.000302541	-0.378397	0.378397	Loss of methylation	0.873196	0.494799	0.359471	9.02355e-26	3.83127e-20	37	2	11049855	+	N_Shelf
cg01057945	7.12555e-10	0.000302541	-0.379367	0.379367	Loss of methylation	0.786902	0.407535	0.352606	3.24632e-27	1.37834e-21	37	12	50303785	-		LOC283332(body)
cg20660989	7.12555e-10	0.000302541	-0.37454	0.37454	Loss of methylation	0.707744	0.333204	0.330161	1.11195e-19	4.72116e-14	37	6	35150136	+	Island
cg10321156	7.12555e-10	0.000302541	-0.37926	0.37926	Loss of methylation	0.433237	0.0539773	0.368565	2.17602e-23	9.23907e-18	37	11	63687223	+	S_Shore
cg25701444	7.12555e-10	0.000302541	-0.378662	0.378662	Loss of methylation	0.73843	0.359769	0.384547	2.23023e-26	9.46924e-21	37	12	54521977	-	S_Shore	LOC400043(body)
cg00433296	7.12555e-10	0.000302541	-0.375656	0.375656	Loss of methylation	0.752544	0.376888	0.354522	9.92127e-30	4.21243e-24	37	8	22223852	+	N_Shore	SLC39A14(tss1500)
cg13818316	7.12555e-10	0.000302541	-0.37349	0.37349	Loss of methylation	0.804703	0.431214	0.356777	1.74162e-22	7.39468e-17	37	21	43185803	+	N_Shore	RIPK4(body)
cg22171758	7.12555e-10	0.000302541	-0.378981	0.378981	Loss of methylation	0.80934	0.430359	0.357577	4.07432e-31	1.7299e-25	37	12	54146133	+	S_Shore	CISTR-ACT(body);CISTR-ACT(tss1500)
cg24176311	7.12555e-10	0.000302541	-0.371477	0.371477	Loss of methylation	0.910779	0.539303	0.338555	3.2368e-25	1.3743e-19	37	7	128696150	+	Island	TNPO3(tss1500);TPI1P2(body)
cg15090036	8.46875e-10	0.000359571	-0.379381	0.379381	Loss of methylation	0.844179	0.464797	0.347905	1.66942e-22	7.08811e-17	37	17	48706075	-
cg10022914	7.12555e-10	0.000302541	-0.379323	0.379323	Loss of methylation	0.725906	0.346583	0.349262	3.15973e-33	1.34158e-27	37	10	102494320	-	N_Shore
cg03743678	7.12555e-10	0.000302541	-0.370109	0.370109	Loss of methylation	0.955266	0.585157	0.349684	4.09548e-25	1.73888e-19	37	16	47048004	-	Island
cg00424451	7.12555e-10	0.000302541	-0.375189	0.375189	Loss of methylation	0.605829	0.23064	0.359454	1.79816e-25	7.63473e-20	37	17	76338660	-	S_Shore
cg01162093	7.12555e-10	0.000302541	-0.376167	0.376167	Loss of methylation	0.741946	0.365779	0.366704	6.55067e-17	2.78132e-11	37	10	134281626	-
cg20768358	7.12555e-10	0.000302541	-0.374831	0.374831	Loss of methylation	0.600183	0.225351	0.372283	1.17747e-19	4.99936e-14	37	1	3574999	-		TP73(body)
cg04585209	9.22997e-10	0.000391892	-0.367744	0.367744	Loss of methylation	0.811102	0.443358	0.316741	1.49022e-11	6.32727e-06	37	11	6292311	-	Island	CCKBR(body)
cg16205352	7.12555e-10	0.000302541	-0.378583	0.378583	Loss of methylation	0.72299	0.344407	0.349825	1.07995e-31	4.5853e-26	37	12	49688176	+	N_Shore	PRPH(tss1500)
cg14269301	7.12555e-10	0.000302541	-0.361868	0.361868	Loss of methylation	0.701247	0.339378	0.353169	3.11606e-14	1.32303e-08	37	X	19532166	-	N_Shore	MAP3K15(body)
cg06136160	7.12555e-10	0.000302541	-0.376146	0.376146	Loss of methylation	0.826207	0.450061	0.363226	4.67223e-20	1.98376e-14	37	6	163570725	+	Island	PACRG(body)
cg23444264	7.12555e-10	0.000302541	-0.378371	0.378371	Loss of methylation	0.723936	0.345565	0.360555	1.36933e-25	5.81399e-20	37	10	72219751	+	S_Shore
cg07264025	1.41551e-09	0.000601005	-0.378783	0.378783	Loss of methylation	0.683988	0.305205	0.332587	1.37804e-15	5.85096e-10	37	12	86658860	+		MGAT4C(body)
cg06853455	7.12555e-10	0.000302541	-0.374053	0.374053	Loss of methylation	0.819478	0.445425	0.364657	7.87383e-26	3.34312e-20	37	12	113787113	+
cg24346776	7.12555e-10	0.000302541	-0.374895	0.374895	Loss of methylation	0.679823	0.304928	0.382903	2.38472e-19	1.01252e-13	37	1	147737024	-	Island	NBPF8(body)
cg01271726	7.12555e-10	0.000302541	-0.375997	0.375997	Loss of methylation	0.873809	0.497812	0.398904	4.22411e-28	1.7935e-22	37	6	26323586	-
cg16060369	7.12555e-10	0.000302541	-0.373246	0.373246	Loss of methylation	0.626398	0.253153	0.350316	4.43325e-29	1.88229e-23	37	10	43698834	-	S_Shore	RASGEF1A(body)
cg24025550	7.12555e-10	0.000302541	-0.376825	0.376825	Loss of methylation	0.40886	0.0320356	0.364636	9.79531e-24	4.15895e-18	37	15	59157523	-	Island
cg18877667	7.12555e-10	0.000302541	-0.378126	0.378126	Loss of methylation	0.643082	0.264955	0.358299	1.49376e-31	6.34231e-26	37	17	48051089	-	S_Shore	DLX4(body)
cg16674433	7.12555e-10	0.000302541	-0.375904	0.375904	Loss of methylation	0.641587	0.265683	0.34436	6.79565e-27	2.88534e-21	37	17	19314408	+		RNF112(tss200)
cg08579577	1.19362e-09	0.000506795	-0.366941	0.366941	Loss of methylation	0.536845	0.169904	0.372878	4.01703e-15	1.70558e-09	37	X	8751402	+	Island
cg12165772	7.12555e-10	0.000302541	-0.374898	0.374898	Loss of methylation	0.578479	0.20358	0.349198	5.78154e-26	2.45476e-20	37	17	48070354	+	N_Shore	DLX3(body)
cg23038338	7.12555e-10	0.000302541	-0.376211	0.376211	Loss of methylation	0.672606	0.296395	0.36238	1.48103e-30	6.28824e-25	37	1	46996546	-	N_Shelf
cg24980657	7.12555e-10	0.000302541	-0.37741	0.37741	Loss of methylation	0.571341	0.193931	0.351833	8.36412e-18	3.55129e-12	37	2	150177277	+	S_Shore
cg23683010	1.86766e-09	0.000792981	-0.377387	0.377387	Loss of methylation	0.929983	0.552596	0.383619	1.31864e-23	5.59875e-18	37	11	3254065	-	Island	MRGPRE(tss1500)
cg13419925	7.12555e-10	0.000302541	-0.375055	0.375055	Loss of methylation	0.694222	0.319167	0.367183	4.31997e-29	1.8342e-23	37	3	158518910	-	N_Shore	MFSD1(tss1500)
cg12080906	7.12555e-10	0.000302541	-0.374816	0.374816	Loss of methylation	0.737646	0.36283	0.328244	6.91164e-27	2.93459e-21	37	1	156646065	+	N_Shore	NES(body)
cg03455316	7.12555e-10	0.000302541	-0.372362	0.372362	Loss of methylation	0.632446	0.260084	0.323174	1.03813e-10	4.40777e-05	37	15	62516405	-	Island
cg26633084	7.83798e-10	0.00033279	-0.373845	0.373845	Loss of methylation	0.844746	0.470901	0.360796	1.64106e-25	6.96772e-20	37	4	56660328	-	S_Shore
cg15122439	2.1222e-08	0.00901056	-0.372692	0.372692	Loss of methylation	0.82894	0.456248	0.315228	4.3714e-09	0.00185604	37	2	200469026	+	S_Shore
cg05565052	8.46875e-10	0.000359571	-0.372152	0.372152	Loss of methylation	0.695222	0.32307	0.374886	6.02678e-27	2.55889e-21	37	22	38669495	+	S_Shore	TMEM184B(tss1500)
cg23414861	1.09578e-09	0.000465253	-0.364779	0.364779	Loss of methylation	0.734586	0.369808	0.302481	3.78624e-15	1.60759e-09	37	6	74064064	+	Island	DPPA5(tss200)
cg02992639	7.12555e-10	0.000302541	-0.37616	0.37616	Loss of methylation	0.514474	0.138314	0.375462	4.87226e-31	2.06869e-25	37	1	155098827	+	Island
cg03329019	2.26484e-09	0.00096162	-0.374915	0.374915	Loss of methylation	0.755	0.380085	0.380503	8.68081e-31	3.68575e-25	37	1	221051117	-	N_Shore
cg05190790	7.83798e-10	0.00033279	-0.373502	0.373502	Loss of methylation	0.65439	0.280888	0.371496	7.22681e-21	3.0684e-15	37	11	15672856	+	S_Shore
cg05092353	7.12555e-10	0.000302541	-0.370173	0.370173	Loss of methylation	0.69693	0.326757	0.332361	1.23127e-31	5.22778e-26	37	13	113777013	+		F10(tss200)
cg24624629	7.76888e-10	0.000329856	-0.366869	0.366869	Loss of methylation	0.638214	0.271345	0.344706	1.64044e-16	6.96508e-11	37	17	39203621	+		KRTAP2-1(tss200)
cg12262698	7.12555e-10	0.000302541	-0.375887	0.375887	Loss of methylation	0.612166	0.236279	0.357399	5.968e-26	2.53393e-20	37	22	45704988	-	N_Shore	FAM118A(tss1500);FAM118A(tss200)
cg07786675	7.12555e-10	0.000302541	-0.375187	0.375187	Loss of methylation	0.926168	0.550981	0.367591	1.60769e-42	6.82601e-37	37	1	27189985	+	Island	SFN(body)
cg14635466	7.12555e-10	0.000302541	-0.375619	0.375619	Loss of methylation	0.608505	0.232886	0.345489	8.16423e-28	3.46642e-22	37	8	101661245	+	N_Shore	SNX31(body)
cg03954144	7.76888e-10	0.000329856	-0.375667	0.375667	Loss of methylation	0.548493	0.172826	0.347286	1.33233e-15	5.65687e-10	37	13	20751679	+	Island
cg23005885	7.12555e-10	0.000302541	-0.375608	0.375608	Loss of methylation	0.964136	0.588528	0.360773	5.93925e-28	2.52172e-22	37	15	90543450	+	Island	ZNF710(tss1500)
cg23678210	8.46875e-10	0.000359571	-0.361438	0.361438	Loss of methylation	0.611903	0.250465	0.349126	3.52973e-13	1.49867e-07	37	6	36391852	+	S_Shore	PXT1(body)
cg16837557	8.46875e-10	0.000359571	-0.372267	0.372267	Loss of methylation	0.802268	0.430001	0.34344	2.43403e-20	1.03345e-14	37	11	126322576	-		KIRREL3(body)
cg09517766	2.16091e-09	0.000917491	-0.372222	0.372222	Loss of methylation	0.664843	0.29262	0.337757	2.49248e-17	1.05827e-11	37	10	44894102	-
cg13170076	7.12555e-10	0.000302541	-0.369818	0.369818	Loss of methylation	0.691464	0.321646	0.357073	5.19461e-23	2.20556e-17	37	2	382356	-
cg11324650	7.12555e-10	0.000302541	-0.373138	0.373138	Loss of methylation	0.513091	0.139953	0.346839	6.25454e-22	2.65559e-16	37	3	194014745	+	Island
cg05090759	1.3165e-08	0.00558967	-0.371531	0.371531	Loss of methylation	0.684084	0.312553	0.339556	7.87039e-16	3.34166e-10	37	2	165812146	+		SLC38A11(tss200)
cg08269485	7.12555e-10	0.000302541	-0.373864	0.373864	Loss of methylation	0.604223	0.230359	0.330976	7.23644e-14	3.07249e-08	37	11	1769382	+	Island	IFITM10(body);MOB2(body)
cg05310240	7.12555e-10	0.000302541	-0.375142	0.375142	Loss of methylation	0.684691	0.309549	0.361483	5.40423e-26	2.29456e-20	37	17	47979069	+	N_Shore
cg03222009	7.12555e-10	0.000302541	-0.371019	0.371019	Loss of methylation	0.713009	0.34199	0.369653	4.85559e-30	2.06162e-24	37	2	129077232	-	Island	HS6ST1(tss1500)
cg23290482	8.46875e-10	0.000359571	-0.36466	0.36466	Loss of methylation	0.779528	0.414868	0.365979	1.70038e-20	7.21958e-15	37	17	36997720	-	S_Shore	C17orf98(tss200)
cg11750580	7.83798e-10	0.00033279	-0.374886	0.374886	Loss of methylation	0.878982	0.504096	0.393503	4.75184e-38	2.01757e-32	37	1	46088336	+	Island	CCDC17(body)
cg08801479	7.12555e-10	0.000302541	-0.364809	0.364809	Loss of methylation	0.888796	0.523986	0.298749	3.19632e-15	1.35711e-09	37	6	32165200	-	S_Shore	NOTCH4(body)
cg08515989	7.12555e-10	0.000302541	-0.369954	0.369954	Loss of methylation	0.926498	0.556544	0.330966	1.05552e-24	4.48158e-19	37	16	29912904	+	Island	ASPHD1(body)
cg12634306	5.39303e-09	0.00228981	-0.365264	0.365264	Loss of methylation	0.576988	0.211724	0.290526	1.54754e-18	6.57064e-13	37	1	40098811	-		HEYL(body)
cg26675395	7.12555e-10	0.000302541	-0.373687	0.373687	Loss of methylation	0.512692	0.139005	0.358585	6.08216e-26	2.5824e-20	37	16	31159623	+	Island	PRSS36(body)
cg14218447	7.12555e-10	0.000302541	-0.373553	0.373553	Loss of methylation	0.496705	0.123153	0.377605	2.97874e-31	1.26473e-25	37	3	113418004	-	S_Shelf
cg00870514	7.12555e-10	0.000302541	-0.371579	0.371579	Loss of methylation	0.726967	0.355388	0.373474	6.63011e-36	2.81505e-30	37	17	29717946	-	N_Shore	RAB11FIP4(tss1500)
cg27516159	7.12555e-10	0.000302541	-0.372181	0.372181	Loss of methylation	0.70347	0.331289	0.372161	1.12284e-26	4.76744e-21	37	12	1904847	-	N_Shore	CACNA2D4(body)
cg19401111	7.12555e-10	0.000302541	-0.3742	0.3742	Loss of methylation	0.7117	0.3375	0.360815	9.55229e-33	4.05577e-27	37	3	195943345	+		SLC51A(tss200)
cg13001878	7.12555e-10	0.000302541	-0.370091	0.370091	Loss of methylation	0.767573	0.397482	0.355233	8.61205e-35	3.65655e-29	37	13	113777032	-		F10(tss200)
cg01587386	1.19362e-09	0.000506795	-0.371358	0.371358	Loss of methylation	0.80393	0.432572	0.33075	1.085e-13	4.60676e-08	37	7	65970924	-	Island
cg13466284	7.12555e-10	0.000302541	-0.370393	0.370393	Loss of methylation	0.840196	0.469803	0.356879	1.57919e-36	6.70502e-31	37	1	27189679	+	N_Shore	SFN(body)
cg21287054	7.12555e-10	0.000302541	-0.37307	0.37307	Loss of methylation	0.500371	0.127301	0.348764	2.04159e-18	8.66829e-13	37	19	54928012	+	Island	TTYH1(body)
cg00816387	7.12555e-10	0.000302541	-0.371173	0.371173	Loss of methylation	0.89675	0.525577	0.365825	8.21214e-22	3.48676e-16	37	10	1975591	+
cg03136493	9.22997e-10	0.000391892	-0.373684	0.373684	Loss of methylation	0.734611	0.360927	0.357914	1.83852e-19	7.80609e-14	37	6	166610956	+
cg04066637	7.12555e-10	0.000302541	-0.373684	0.373684	Loss of methylation	0.669976	0.296293	0.344803	2.53325e-22	1.07558e-16	37	16	8619943	-	Island	TMEM114(body)
cg07743117	7.12555e-10	0.000302541	-0.3698	0.3698	Loss of methylation	0.933933	0.564133	0.377515	9.03921e-31	3.83792e-25	37	5	77146278	-	N_Shore
cg18026197	3.28377e-09	0.00139424	-0.373587	0.373587	Loss of methylation	0.680808	0.30722	0.327151	2.41767e-12	1.02651e-06	37	3	126422536	+	N_Shore	CHCHD6(tss1500)
cg11288801	7.12555e-10	0.000302541	-0.367634	0.367634	Loss of methylation	0.623831	0.256197	0.354611	3.48241e-26	1.47858e-20	37	19	1406661	-	N_Shore	DAZAP1(tss1500)
cg27637303	1.67742e-09	0.000712207	-0.370043	0.370043	Loss of methylation	0.645124	0.27508	0.371563	1.20104e-20	5.09945e-15	37	2	118942893	-	N_Shore
cg02331910	3.56846e-09	0.00151512	-0.36642	0.36642	Loss of methylation	0.581615	0.215195	0.326643	8.85945e-09	0.0037616	37	1	153599831	+		S100A1(tss1500);S100A13(body);S100A13(tss1500);S100A13(tss200)
cg22400703	7.12555e-10	0.000302541	-0.370076	0.370076	Loss of methylation	0.667197	0.297121	0.34687	3.49975e-23	1.48594e-17	37	2	68545995	+	N_Shore	CNRIP1(body)
cg00039463	7.12555e-10	0.000302541	-0.365311	0.365311	Loss of methylation	0.748919	0.383608	0.344511	1.1991e-32	5.09123e-27	37	16	3931489	-	Island	CREBBP(tss1500)
cg14074251	7.12555e-10	0.000302541	-0.372597	0.372597	Loss of methylation	0.739832	0.367235	0.348537	3.82013e-34	1.62197e-28	37	2	220299116	-	N_Shore	SPEG(tss1500)
cg22532774	7.12555e-10	0.000302541	-0.372589	0.372589	Loss of methylation	0.773723	0.401134	0.365918	1.02451e-20	4.34994e-15	37	2	239037049	-	N_Shore	ESPNL(body)
cg20421058	8.46875e-10	0.000359571	-0.366563	0.366563	Loss of methylation	0.758637	0.392075	0.327905	5.31531e-19	2.2568e-13	37	4	7337225	+		SORCS2(body)
cg13306087	7.12555e-10	0.000302541	-0.371675	0.371675	Loss of methylation	0.770483	0.398808	0.343578	8.11596e-22	3.44592e-16	37	5	71713491	+	Island
cg11942181	7.12555e-10	0.000302541	-0.36998	0.36998	Loss of methylation	0.515025	0.145045	0.368509	2.5927e-26	1.10082e-20	37	2	129659946	+	Island
cg21191514	7.83798e-10	0.00033279	-0.365631	0.365631	Loss of methylation	0.520078	0.154447	0.349064	2.39321e-13	1.01612e-07	37	11	2187921	-	Island	TH(body)
cg27532171	7.12555e-10	0.000302541	-0.36629	0.36629	Loss of methylation	0.749883	0.383593	0.357219	3.05337e-34	1.29642e-28	37	1	46952054	-	S_Shore
cg21923770	7.12555e-10	0.000302541	-0.361697	0.361697	Loss of methylation	0.835293	0.473597	0.363092	2.04699e-28	8.69123e-23	37	17	1183159	+		TUSC5(body)
cg01412970	3.18306e-09	0.00135148	-0.369823	0.369823	Loss of methylation	0.413986	0.0441636	0.371079	3.20938e-11	1.36266e-05	37	17	17109239	-	Island	PLD6(body)
cg06893273	7.12555e-10	0.000302541	-0.368984	0.368984	Loss of methylation	0.547886	0.178902	0.359382	7.06961e-24	3.00166e-18	37	17	46604774	+	Island
cg13837679	7.12555e-10	0.000302541	-0.371466	0.371466	Loss of methylation	0.694672	0.323206	0.342179	1.23322e-32	5.23608e-27	37	11	44329915	-	N_Shore	ALX4(body)
cg07142285	7.12555e-10	0.000302541	-0.370018	0.370018	Loss of methylation	0.893841	0.523823	0.343057	2.0554e-22	8.72693e-17	37	20	57042703	-	Island	APCDD1L(body)
cg20597877	1.09578e-09	0.000465253	-0.363553	0.363553	Loss of methylation	0.731956	0.368402	0.359252	1.37682e-17	5.84578e-12	37	13	24882099	-	Island
cg05124918	7.12555e-10	0.000302541	-0.363165	0.363165	Loss of methylation	0.940643	0.577478	0.360695	1.17919e-22	5.0067e-17	37	12	52473462	-	Island
cg05118960	7.12555e-10	0.000302541	-0.363747	0.363747	Loss of methylation	0.828188	0.464441	0.329997	1.06065e-24	4.50335e-19	37	3	50359978	+	Island	HYAL2(body)
cg03110795	7.12555e-10	0.000302541	-0.371171	0.371171	Loss of methylation	0.666253	0.295082	0.370366	3.13145e-26	1.32957e-20	37	7	1329410	+	Island
cg15670924	1.00578e-09	0.000427039	-0.371167	0.371167	Loss of methylation	0.602622	0.231455	0.354432	1.56978e-15	6.66508e-10	37	11	73669256	+		DNAJB13(body)
cg11609571	7.12555e-10	0.000302541	-0.368149	0.368149	Loss of methylation	0.513854	0.145705	0.363295	1.0306e-22	4.3758e-17	37	5	145215629	-	S_Shore	PRELID2(tss1500)
cg11342437	7.12555e-10	0.000302541	-0.366738	0.366738	Loss of methylation	0.735298	0.368559	0.3736	4.56615e-30	1.93873e-24	37	13	47126328	+	N_Shore	LRCH1(tss1500)
cg19829856	7.12555e-10	0.000302541	-0.362029	0.362029	Loss of methylation	0.980791	0.618762	0.290527	1.81345e-17	7.69967e-12	37	18	44237658	-	S_Shore	LOXHD1(tss1500)
cg03287432	7.12555e-10	0.000302541	-0.370085	0.370085	Loss of methylation	0.698819	0.328734	0.334891	1.43998e-22	6.11396e-17	37	10	135060512	+
cg21167269	7.76888e-10	0.000329856	-0.367599	0.367599	Loss of methylation	0.4438	0.0762014	0.381335	3.48634e-14	1.48025e-08	37	9	98981500	+	Island
cg25716013	1.82551e-09	0.000775088	-0.36639	0.36639	Loss of methylation	0.653973	0.287584	0.361442	5.20454e-15	2.20977e-09	37	6	75954053	-		COX7A2(tss1500)
cg16330552	5.85417e-09	0.0024856	-0.370788	0.370788	Loss of methylation	0.854455	0.483666	0.332721	5.37826e-17	2.28354e-11	37	3	44010115	+
cg04457658	7.76888e-10	0.000329856	-0.370709	0.370709	Loss of methylation	0.678673	0.307965	0.359871	1.03213e-20	4.38229e-15	37	6	37732313	+
cg24129222	7.12555e-10	0.000302541	-0.362072	0.362072	Loss of methylation	0.630161	0.268088	0.347538	9.40745e-21	3.99427e-15	37	2	74643251	+	Island	C2orf81(body)
cg04134279	7.12555e-10	0.000302541	-0.369616	0.369616	Loss of methylation	0.516185	0.146569	0.336812	6.59403e-16	2.79973e-10	37	8	496327	-	S_Shore	TDRP(tss1500)
cg22902089	7.12555e-10	0.000302541	-0.365123	0.365123	Loss of methylation	0.700052	0.334929	0.351631	1.06555e-37	4.52416e-32	37	11	46318223	+	S_Shore	CREB3L1(body)
cg02954987	7.12555e-10	0.000302541	-0.370543	0.370543	Loss of methylation	0.586833	0.216289	0.355238	9.77187e-16	4.149e-10	37	3	49170599	+		LAMB2(body)
cg16893614	7.12555e-10	0.000302541	-0.369145	0.369145	Loss of methylation	0.86197	0.492825	0.380163	6.42742e-31	2.72899e-25	37	1	110614450	+	S_Shore	ALX3(tss1500)
cg01628467	7.12555e-10	0.000302541	-0.370236	0.370236	Loss of methylation	0.96917	0.598934	0.34804	4.83324e-21	2.05213e-15	37	17	7037406	+
cg08023416	7.12555e-10	0.000302541	-0.369595	0.369595	Loss of methylation	0.719729	0.350134	0.360498	7.78258e-25	3.30437e-19	37	2	102803787	+	Island	IL1RL2(body)
cg20275928	7.12555e-10	0.000302541	-0.366355	0.366355	Loss of methylation	0.817663	0.451309	0.39779	7.8564e-23	3.33572e-17	37	17	79283959	+	Island	LINC00482(tss1500)
cg25433552	7.12555e-10	0.000302541	-0.367575	0.367575	Loss of methylation	0.686877	0.319302	0.359036	6.21681e-28	2.63957e-22	37	5	159560548	-
cg21903286	7.47972e-09	0.00317578	-0.369388	0.369388	Loss of methylation	0.841074	0.471686	0.33814	1.68695e-18	7.16256e-13	37	12	42876128	+	N_Shore	PRICKLE1(body)
cg22715761	7.12555e-10	0.000302541	-0.369596	0.369596	Loss of methylation	0.753375	0.383779	0.332456	2.86615e-28	1.21693e-22	37	10	88428147	-		LDB3(tss1500);LDB3(tss200)
cg14659662	1.3165e-08	0.00558967	-0.36975	0.36975	Loss of methylation	0.788138	0.418388	0.332574	1.38175e-09	0.000586671	37	1	54151053	+		GLIS1(body)
cg25731401	3.87713e-09	0.00164617	-0.364587	0.364587	Loss of methylation	0.549351	0.184764	0.329572	3.29704e-10	0.000139988	37	2	10572392	+	Island
cg00346985	7.12555e-10	0.000302541	-0.3694	0.3694	Loss of methylation	0.509613	0.140213	0.320152	6.91691e-23	2.93682e-17	37	1	46940516	-	S_Shore
cg19573236	7.12555e-10	0.000302541	-0.369688	0.369688	Loss of methylation	0.845792	0.476104	0.35848	1.58907e-18	6.74697e-13	37	10	65733388	+	Island
cg13270055	9.22997e-10	0.000391892	-0.369557	0.369557	Loss of methylation	0.629165	0.259608	0.399819	1.26884e-21	5.38731e-16	37	22	36960499	-	Island	CACNG2(body)
cg22270027	1.19362e-09	0.000506795	-0.367856	0.367856	Loss of methylation	0.771022	0.403166	0.354825	1.36789e-16	5.80785e-11	37	4	81128234	-	Island
cg01568228	7.12555e-10	0.000302541	-0.361229	0.361229	Loss of methylation	0.728084	0.366854	0.362544	1.45616e-24	6.18265e-19	37	9	90439543	+	N_Shore
cg09100338	7.12555e-10	0.000302541	-0.365066	0.365066	Loss of methylation	0.518421	0.153355	0.355818	6.96939e-20	2.9591e-14	37	8	48676054	-	N_Shore
cg17482114	7.76888e-10	0.000329856	-0.359205	0.359205	Loss of methylation	0.835936	0.47673	0.322615	6.62973e-18	2.81489e-12	37	3	123103936	+		ADCY5(body)
cg19867917	8.46875e-10	0.000359571	-0.369245	0.369245	Loss of methylation	0.54348	0.174234	0.290829	4.43909e-07	0.188478	37	2	3642629	-	Island	COLEC11(body)
cg12865939	1.82551e-09	0.000775088	-0.365262	0.365262	Loss of methylation	0.785705	0.420442	0.318033	9.52627e-17	4.04472e-11	37	11	8832938	+		ST5(body);ST5(tss1500);ST5(tss200)
cg06943627	1.09578e-09	0.000465253	-0.365927	0.365927	Loss of methylation	0.824665	0.458738	0.360551	8.47763e-23	3.59948e-17	37	17	47590179	+	Island	LOC100288866(body);NGFR(body)
cg24356964	7.12555e-10	0.000302541	-0.369188	0.369188	Loss of methylation	0.550206	0.181017	0.355635	1.08793e-37	4.61921e-32	37	1	3605979	+	N_Shore	TP73(body);TP73(tss1500)
cg02085507	7.12555e-10	0.000302541	-0.364666	0.364666	Loss of methylation	0.555593	0.190927	0.339836	4.60068e-23	1.95339e-17	37	19	6739192	-	N_Shore	TRIP10(tss1500)
cg04204221	7.12555e-10	0.000302541	-0.367611	0.367611	Loss of methylation	0.65608	0.28847	0.361185	6.29622e-26	2.67329e-20	37	2	121279483	+	N_Shore
cg04057238	7.12555e-10	0.000302541	-0.367582	0.367582	Loss of methylation	0.950331	0.582748	0.342353	2.74762e-23	1.1666e-17	37	5	71713446	-	Island
cg10563109	2.55605e-09	0.00108526	-0.353348	0.353348	Loss of methylation	0.648216	0.294868	0.308585	1.03604e-15	4.39886e-10	37	6	5087749	+	S_Shore
cg13680337	7.12555e-10	0.000302541	-0.368042	0.368042	Loss of methylation	0.761821	0.393779	0.345624	1.78493e-26	7.57855e-21	37	10	71626580	+		COL13A1(body)
cg02362978	7.12555e-10	0.000302541	-0.368985	0.368985	Loss of methylation	0.861172	0.492188	0.367741	3.51395e-31	1.49197e-25	37	17	9550137	-	S_Shore	USP43(body)
cg23533513	7.12555e-10	0.000302541	-0.364638	0.364638	Loss of methylation	0.454664	0.0900266	0.35879	2.41445e-23	1.02514e-17	37	11	76849324	-	Island	MYO7A(body)
cg24942922	7.76888e-10	0.000329856	-0.358041	0.358041	Loss of methylation	0.71839	0.360349	0.313204	1.45593e-19	6.18168e-14	37	3	120003547	-	N_Shore
cg02952809	7.12555e-10	0.000302541	-0.368262	0.368262	Loss of methylation	0.856957	0.488694	0.353918	7.66539e-34	3.25462e-28	37	7	128094710	-	N_Shore	HILPDA(tss1500)
cg08710469	7.12555e-10	0.000302541	-0.366976	0.366976	Loss of methylation	0.802919	0.435943	0.350666	1.05969e-22	4.49931e-17	37	1	156856513	-
cg07045469	8.46875e-10	0.000359571	-0.366762	0.366762	Loss of methylation	0.859217	0.492455	0.356987	3.81338e-18	1.61911e-12	37	7	48494579	-	Island	ABCA13(body)
cg17535961	7.12555e-10	0.000302541	-0.368502	0.368502	Loss of methylation	0.898942	0.53044	0.339019	3.10491e-20	1.3183e-14	37	5	171094783	+
cg04413853	7.12555e-10	0.000302541	-0.366491	0.366491	Loss of methylation	0.729367	0.362876	0.350741	6.51605e-26	2.76662e-20	37	17	58499706	+	S_Shore	C17orf64(tss200)
cg11644585	7.12555e-10	0.000302541	-0.358293	0.358293	Loss of methylation	0.963247	0.604954	0.370053	6.54398e-19	2.77848e-13	37	17	8958019	-		NTN1(body)
cg14301190	7.12555e-10	0.000302541	-0.366951	0.366951	Loss of methylation	0.457028	0.0900761	0.361118	1.40314e-25	5.95753e-20	37	16	31159704	+	Island	PRSS36(body)
cg08893853	7.12555e-10	0.000302541	-0.363963	0.363963	Loss of methylation	0.758702	0.394739	0.349423	8.60513e-24	3.65362e-18	37	1	151701251	+		RIIAD1(body)
cg14654363	7.12555e-10	0.000302541	-0.3595	0.3595	Loss of methylation	0.7406	0.3811	0.334962	1.9947e-17	8.46923e-12	37	6	28601443	-	N_Shore
cg12550344	2.06058e-09	0.000874892	-0.36645	0.36645	Loss of methylation	0.673771	0.307321	0.326226	2.11819e-21	8.99355e-16	37	5	151076195	+
cg16208084	7.12555e-10	0.000302541	-0.362198	0.362198	Loss of methylation	0.947544	0.585346	0.364236	2.79766e-23	1.18785e-17	37	17	40274703	-	Island	HSPB9(tss200);KAT2A(tss1500)
cg19153828	7.12555e-10	0.000302541	-0.365095	0.365095	Loss of methylation	0.547327	0.182233	0.350525	5.68208e-23	2.41253e-17	37	2	127782651	-	Island
cg09527615	1.72921e-09	0.000734197	-0.363521	0.363521	Loss of methylation	0.672879	0.309357	0.354498	1.29517e-21	5.4991e-16	37	11	94883350	+	Island
cg08575722	1.09578e-09	0.000465253	-0.367922	0.367922	Loss of methylation	0.873808	0.505886	0.35695	8.20648e-20	3.48436e-14	37	11	32421845	+		WT1(body)
cg17851725	7.12555e-10	0.000302541	-0.362805	0.362805	Loss of methylation	0.805912	0.443107	0.320681	2.38212e-30	1.01141e-24	37	2	121269372	+
cg24830730	7.12555e-10	0.000302541	-0.367823	0.367823	Loss of methylation	0.631298	0.263475	0.343777	6.0693e-18	2.57694e-12	37	7	150653195	+	N_Shore	KCNH2(body);KCNH2(tss1500)
cg13753527	7.12555e-10	0.000302541	-0.364478	0.364478	Loss of methylation	0.759795	0.395317	0.360442	1.79165e-30	7.60708e-25	37	9	37040454	+	S_Shelf
cg01071644	8.46875e-10	0.000359571	-0.367772	0.367772	Loss of methylation	0.647983	0.280211	0.373624	1.81418e-28	7.70276e-23	37	9	139138751	+	N_Shelf	QSOX2(tss1500)
cg04406111	1.19362e-09	0.000506795	-0.364385	0.364385	Loss of methylation	0.766352	0.401967	0.324073	1.64624e-14	6.98969e-09	37	10	123779210	-		TACC2(body)
cg23951474	7.12555e-10	0.000302541	-0.361345	0.361345	Loss of methylation	0.756235	0.39489	0.341768	4.4106e-25	1.87268e-19	37	11	2188061	+	Island	TH(body)
cg14748380	1.09578e-09	0.000465253	-0.36736	0.36736	Loss of methylation	0.581936	0.214576	0.306004	2.29834e-11	9.75844e-06	37	1	179713788	-	Island	FAM163A(body)
cg03359095	7.12555e-10	0.000302541	-0.355907	0.355907	Loss of methylation	0.613396	0.257489	0.346462	4.17141e-22	1.77112e-16	37	20	61002866	-		RBBP8NL(tss1500)
cg11911679	5.83836e-08	0.0247889	-0.358798	0.358798	Loss of methylation	0.830666	0.471868	0.318142	3.17307e-12	1.34724e-06	37	2	182520919	+	N_Shore	CERKL(body)
cg09366730	9.22997e-10	0.000391892	-0.366351	0.366351	Loss of methylation	0.81077	0.444419	0.32383	2.59344e-18	1.10114e-12	37	4	2341370	-	Island	ZFYVE28(body)
cg17017404	7.12555e-10	0.000302541	-0.364904	0.364904	Loss of methylation	0.856938	0.492034	0.34977	1.71721e-35	7.29101e-30	37	11	44329245	-	N_Shore	ALX4(body)
cg05324407	7.12555e-10	0.000302541	-0.362357	0.362357	Loss of methylation	0.686519	0.324162	0.342244	3.91185e-20	1.66092e-14	37	16	86987828	-
cg18900591	7.12555e-10	0.000302541	-0.366503	0.366503	Loss of methylation	0.883334	0.516831	0.331144	6.3487e-17	2.69557e-11	37	20	50419193	+	S_Shore	SALL4(tss200)
cg26337070	1.82551e-09	0.000775088	-0.354498	0.354498	Loss of methylation	0.836011	0.481512	0.302711	2.32572e-14	9.87467e-09	37	2	85999873	-		ATOH8(body)
cg08991643	7.12555e-10	0.000302541	-0.363577	0.363577	Loss of methylation	0.709192	0.345615	0.343031	1.0783e-20	4.57831e-15	37	3	194014928	+	Island
cg14425869	7.12555e-10	0.000302541	-0.365226	0.365226	Loss of methylation	0.810642	0.445416	0.362025	2.90424e-31	1.2331e-25	37	9	98343728	+
cg19286437	7.12555e-10	0.000302541	-0.364726	0.364726	Loss of methylation	0.842714	0.477988	0.323364	1.28696e-22	5.46425e-17	37	10	88428117	+		LDB3(tss1500);LDB3(tss200)
cg22175814	7.12555e-10	0.000302541	-0.362837	0.362837	Loss of methylation	0.743999	0.381162	0.368839	3.19248e-18	1.35548e-12	37	17	71739339	+		LOC100134391(body)
cg13198297	7.12555e-10	0.000302541	-0.36121	0.36121	Loss of methylation	0.808172	0.446962	0.352759	2.11847e-21	8.99474e-16	37	17	18046564	+		MYO15A(body)
cg00380835	7.83798e-10	0.00033279	-0.359262	0.359262	Loss of methylation	0.744948	0.385686	0.354853	1.12089e-21	4.75915e-16	37	19	51165752	-	Island	SHANK1(body)
cg11724147	7.12555e-10	0.000302541	-0.351495	0.351495	Loss of methylation	0.816493	0.464998	0.353696	9.56038e-27	4.0592e-21	37	7	27703436	+	S_Shore	HIBADH(tss1500)
cg18750087	7.12555e-10	0.000302541	-0.361106	0.361106	Loss of methylation	0.65886	0.297754	0.318987	6.98997e-23	2.96784e-17	37	10	43522143	-
cg20011248	1.72921e-09	0.000734197	-0.358894	0.358894	Loss of methylation	0.516928	0.158034	0.338611	1.609e-25	6.83157e-20	37	1	227747268	+	Island
cg01713950	7.12555e-10	0.000302541	-0.364348	0.364348	Loss of methylation	0.794871	0.430523	0.352447	5.5658e-33	2.36316e-27	37	1	17766995	+	S_Shore	RCC2(tss1500)
cg21363811	1.01905e-09	0.000432675	-0.365445	0.365445	Loss of methylation	0.751959	0.386514	0.313839	5.07876e-14	2.15637e-08	37	1	179713950	+	Island	FAM163A(body)
cg14560110	7.12555e-10	0.000302541	-0.360832	0.360832	Loss of methylation	0.665825	0.304993	0.336335	1.5749e-13	6.68678e-08	37	17	20799470	+	Island	CCDC144NL(tss200);LOC440416(body)
cg07085632	7.12555e-10	0.000302541	-0.36347	0.36347	Loss of methylation	0.655882	0.292412	0.337162	9.2209e-23	3.91506e-17	37	11	125974404	-
cg25488547	2.16091e-09	0.000917491	-0.343817	0.343817	Loss of methylation	0.75163	0.407813	0.328395	3.45359e-15	1.46635e-09	37	X	85303309	-		CHM(tss1500)
cg01205935	7.12555e-10	0.000302541	-0.365083	0.365083	Loss of methylation	0.756578	0.391495	0.333774	3.4105e-20	1.44805e-14	37	13	99737585	+	N_Shore	DOCK9(body);DOCK9-AS2(tss1500)
cg08592890	7.12555e-10	0.000302541	-0.358491	0.358491	Loss of methylation	0.854312	0.495821	0.355146	3.92566e-36	1.66678e-30	37	16	30907246	+	S_Shore	CTF1(tss1500)
cg15015639	7.12555e-10	0.000302541	-0.365042	0.365042	Loss of methylation	0.518839	0.153797	0.31753	6.31043e-15	2.67932e-09	37	2	220282977	-	N_Shore	DES(tss200)
cg25439883	7.12555e-10	0.000302541	-0.363504	0.363504	Loss of methylation	0.725387	0.361883	0.361618	1.70776e-24	7.25093e-19	37	6	26323563	-
cg21852429	7.12555e-10	0.000302541	-0.353864	0.353864	Loss of methylation	0.847869	0.494005	0.344147	1.17811e-21	5.00211e-16	37	17	36997740	+	S_Shore	C17orf98(tss200)
cg03215599	7.12555e-10	0.000302541	-0.35847	0.35847	Loss of methylation	0.891241	0.532772	0.339142	1.29304e-21	5.49008e-16	37	6	1598921	+	N_Shore
cg23006204	7.12555e-10	0.000302541	-0.364811	0.364811	Loss of methylation	0.673923	0.309112	0.370268	1.2164e-26	5.16467e-21	37	9	130700866	-	S_Shore	DPM2(tss200)
cg08804111	6.35357e-09	0.00269764	-0.360368	0.360368	Loss of methylation	0.701178	0.34081	0.326437	1.51722e-09	0.000644191	37	11	102638778	-
cg19679397	7.12555e-10	0.000302541	-0.361318	0.361318	Loss of methylation	0.821939	0.46062	0.352065	8.9688e-21	3.80803e-15	37	11	70048852	-	N_Shore	FADD(tss1500)
cg25317157	7.12555e-10	0.000302541	-0.363275	0.363275	Loss of methylation	0.546269	0.182994	0.347078	3.42963e-27	1.45617e-21	37	10	128165040	-		C10orf90(body)
cg26715042	1.41551e-09	0.000601005	-0.358922	0.358922	Loss of methylation	0.64915	0.290228	0.33956	1.47408e-11	6.25874e-06	37	6	49681307	+		CRISP2(tss200)
cg15247509	9.22997e-10	0.000391892	-0.362254	0.362254	Loss of methylation	0.856015	0.493761	0.334695	1.12009e-20	4.75574e-15	37	10	48416977	+	S_Shelf	GDF2(tss200)
cg12443001	7.12555e-10	0.000302541	-0.364316	0.364316	Loss of methylation	0.665447	0.301131	0.348949	6.66966e-26	2.83184e-20	37	1	2467281	+	S_Shore
cg06388647	1.00578e-09	0.000427039	-0.34291	0.34291	Loss of methylation	0.846996	0.504086	0.320193	1.84508e-14	7.83395e-09	37	2	121467863	-
cg09374627	9.22997e-10	0.000391892	-0.353764	0.353764	Loss of methylation	0.811792	0.458028	0.33787	1.41612e-18	6.01266e-13	37	14	97206170	+	N_Shore
cg12616097	7.12555e-10	0.000302541	-0.364006	0.364006	Loss of methylation	0.919542	0.555536	0.312233	5.3396e-17	2.26712e-11	37	1	17051629	-	Island
cg24648385	7.12555e-10	0.000302541	-0.349215	0.349215	Loss of methylation	0.52901	0.179795	0.341574	1.70777e-25	7.25095e-20	37	2	88583845	+	Island
cg25567448	7.12555e-10	0.000302541	-0.363781	0.363781	Loss of methylation	0.837387	0.473606	0.331765	7.96515e-34	3.38189e-28	37	2	97175065	+	S_Shore	NEURL3(tss1500)
cg02110836	7.12555e-10	0.000302541	-0.361124	0.361124	Loss of methylation	0.817424	0.456299	0.338686	3.54061e-26	1.50329e-20	37	17	71953083	-	S_Shelf
cg22878388	9.22997e-10	0.000391892	-0.35812	0.35812	Loss of methylation	0.632344	0.274224	0.341227	1.00013e-12	4.24642e-07	37	2	105853796	+	Island
cg08404221	7.12555e-10	0.000302541	-0.361469	0.361469	Loss of methylation	0.427666	0.0661972	0.348191	2.98692e-17	1.2682e-11	37	19	39523309	+	S_Shore	FBXO27(tss200)
cg00216693	8.55625e-10	0.000363287	-0.352892	0.352892	Loss of methylation	0.945874	0.592982	0.3666	9.28145e-22	3.94078e-16	37	2	131913247	-
cg20736031	1.67742e-09	0.000712207	-0.3576	0.3576	Loss of methylation	0.753911	0.396311	0.34155	9.60536e-15	4.0783e-09	37	12	114203961	+
cg23869158	7.12555e-10	0.000302541	-0.357126	0.357126	Loss of methylation	0.742812	0.385686	0.361359	1.8508e-29	7.85825e-24	37	13	47126023	-	N_Shore	LRCH1(tss1500)
cg03309252	7.76888e-10	0.000329856	-0.359138	0.359138	Loss of methylation	0.761784	0.402646	0.352133	4.11443e-22	1.74693e-16	37	9	98314632	-	N_Shore
cg19721065	7.12555e-10	0.000302541	-0.362821	0.362821	Loss of methylation	0.774631	0.41181	0.349335	5.16213e-25	2.19177e-19	37	12	113549986	+	Island	RASAL1(body)
cg25607216	1.98633e-09	0.000843366	-0.362742	0.362742	Loss of methylation	0.785936	0.423194	0.354407	1.96401e-19	8.33891e-14	37	11	126976228	-
cg11345143	7.12555e-10	0.000302541	-0.360823	0.360823	Loss of methylation	0.747664	0.386841	0.339212	2.109e-33	8.95452e-28	37	13	20989349	-	Island	CRYL1(body)
cg14618634	7.12555e-10	0.000302541	-0.362644	0.362644	Loss of methylation	0.701419	0.338776	0.351897	1.14247e-24	4.85076e-19	37	9	89193057	-
cg19265480	7.83798e-10	0.00033279	-0.360357	0.360357	Loss of methylation	0.722953	0.362596	0.359173	1.47181e-18	6.2491e-13	37	1	147781887	-	N_Shore	NBPF8(body)
cg07751331	7.12555e-10	0.000302541	-0.356461	0.356461	Loss of methylation	0.812905	0.456444	0.352102	4.38376e-27	1.86128e-21	37	2	26205865	+	S_Shore	KIF3C(tss1500)
cg05931423	1.5723e-09	0.000667578	-0.360062	0.360062	Loss of methylation	0.917528	0.557466	0.363053	7.0938e-20	3.01193e-14	37	5	115697214	+	Island
cg13793718	7.76888e-10	0.000329856	-0.36237	0.36237	Loss of methylation	0.740881	0.378512	0.363405	1.62049e-23	6.88039e-18	37	13	25212248	+	N_Shore
cg07140497	7.12555e-10	0.000302541	-0.362203	0.362203	Loss of methylation	0.82514	0.462937	0.331503	1.09392e-23	4.64465e-18	37	12	113550113	+	Island	RASAL1(body)
cg06347454	1.19362e-09	0.000506795	-0.359705	0.359705	Loss of methylation	0.882248	0.522543	0.332312	4.68089e-17	1.98744e-11	37	7	48494519	-	Island	ABCA13(body)
cg19815818	7.12555e-10	0.000302541	-0.361489	0.361489	Loss of methylation	0.835719	0.47423	0.346486	1.17374e-28	4.98353e-23	37	17	7037365	+
cg11512608	7.12555e-10	0.000302541	-0.361995	0.361995	Loss of methylation	0.875449	0.513455	0.343519	3.83667e-33	1.629e-27	37	11	73357276	+		PLEKHB1(body);PLEKHB1(tss1500)
cg22302929	7.12555e-10	0.000302541	-0.357331	0.357331	Loss of methylation	0.80141	0.444079	0.350907	1.18596e-32	5.03541e-27	37	6	28554373	-	N_Shore	SCAND3(body)
cg17465304	7.12555e-10	0.000302541	-0.357588	0.357588	Loss of methylation	0.734518	0.37693	0.324163	1.44941e-23	6.15398e-18	37	9	116861442	+	Island	KIF12(tss200)
cg10551329	7.12555e-10	0.000302541	-0.357617	0.357617	Loss of methylation	0.875335	0.517718	0.360112	3.28651e-19	1.39541e-13	37	6	32120933	+	N_Shore	LOC100507547(body);PPT2(tss1500);PPT2-EGFL8(tss1500);PRRT1(tss1500)
cg03292743	7.12555e-10	0.000302541	-0.360264	0.360264	Loss of methylation	0.594414	0.234149	0.35727	9.68369e-27	4.11156e-21	37	2	74642838	-	Island	C2orf81(body)
cg26145670	7.12555e-10	0.000302541	-0.360877	0.360877	Loss of methylation	0.672185	0.311308	0.351435	2.35636e-34	1.00048e-28	37	6	28554497	+	N_Shore	SCAND3(body)
cg06230839	7.12555e-10	0.000302541	-0.361152	0.361152	Loss of methylation	0.655109	0.293957	0.34872	5.55274e-24	2.35762e-18	37	21	43189892	-	S_Shelf
cg09266924	7.76888e-10	0.000329856	-0.360196	0.360196	Loss of methylation	0.599398	0.239202	0.333692	3.18849e-16	1.35379e-10	37	15	29034669	+	Island	LOC646278(tss1500)
cg14614094	7.12555e-10	0.000302541	-0.360727	0.360727	Loss of methylation	0.733017	0.372291	0.33223	9.97667e-29	4.23595e-23	37	9	133567903	+	N_Shore	EXOSC2(tss1500)
cg23236370	7.12555e-10	0.000302541	-0.360948	0.360948	Loss of methylation	0.778434	0.417486	0.351426	1.7318e-25	7.35297e-20	37	5	33892705	+	S_Shore	ADAMTS12(tss1500)
cg07225641	7.12555e-10	0.000302541	-0.358559	0.358559	Loss of methylation	0.54246	0.183901	0.34754	4.1042e-25	1.74259e-19	37	3	46618325	+	Island	TDGF1(body);TDGF1(tss1500)
cg23694533	7.12555e-10	0.000302541	-0.354968	0.354968	Loss of methylation	0.64676	0.291792	0.32759	1.53815e-23	6.53077e-18	37	17	40806193	+	S_Shore
cg25866552	7.12555e-10	0.000302541	-0.354206	0.354206	Loss of methylation	0.512371	0.158165	0.313624	3.39807e-18	1.44277e-12	37	7	55072298	-	Island
cg21198712	7.12555e-10	0.000302541	-0.358326	0.358326	Loss of methylation	0.700428	0.342102	0.372151	8.33943e-27	3.5408e-21	37	9	98534327	-
cg20066226	7.76888e-10	0.000329856	-0.360074	0.360074	Loss of methylation	0.695346	0.335272	0.335303	2.16991e-13	9.21311e-08	37	13	100218927	-
cg26242687	7.76888e-10	0.000329856	-0.35957	0.35957	Loss of methylation	0.613666	0.254095	0.319954	1.14328e-14	4.8542e-09	37	6	41471014	-	N_Shore
cg17279652	7.12555e-10	0.000302541	-0.35907	0.35907	Loss of methylation	0.968264	0.609193	0.348593	1.45506e-30	6.17797e-25	37	5	180622276	-	Island	TRIM7(body)
cg26645709	1.72921e-09	0.000734197	-0.358056	0.358056	Loss of methylation	0.562059	0.204003	0.320249	4.62457e-27	1.96353e-21	37	15	89987792	+
cg25138412	1.82551e-09	0.000775088	-0.356799	0.356799	Loss of methylation	0.767477	0.410678	0.335046	6.01562e-15	2.55415e-09	37	1	228891036	-	S_Shore
cg21204522	9.54094e-09	0.00405095	-0.350292	0.350292	Loss of methylation	0.945598	0.595306	0.284419	5.93699e-06	1	37	6	27730016	+		LOC100131289(body)
cg21187770	7.12555e-10	0.000302541	-0.352595	0.352595	Loss of methylation	0.864856	0.512261	0.346543	4.76829e-26	2.02455e-20	37	2	26205876	+	S_Shore	KIF3C(tss1500)
cg08435674	7.12555e-10	0.000302541	-0.359763	0.359763	Loss of methylation	0.62063	0.260867	0.346694	5.98296e-21	2.54028e-15	37	6	36308494	+
cg04117972	9.22997e-10	0.000391892	-0.359725	0.359725	Loss of methylation	0.703961	0.344236	0.3607	2.03283e-16	8.6311e-11	37	1	227635322	+
cg26873880	4.21173e-09	0.00178824	-0.35083	0.35083	Loss of methylation	0.740201	0.389371	0.324171	1.16271e-11	4.93668e-06	37	6	160023689	+
cg06829154	7.12555e-10	0.000302541	-0.354646	0.354646	Loss of methylation	0.691583	0.336937	0.327156	1.25028e-19	5.30853e-14	37	2	129659316	-	Island
cg05332854	7.12555e-10	0.000302541	-0.359336	0.359336	Loss of methylation	0.629611	0.270275	0.361928	1.31487e-27	5.58275e-22	37	16	54228582	-	S_Shore
cg20457732	7.12555e-10	0.000302541	-0.357733	0.357733	Loss of methylation	0.419609	0.0618754	0.334642	8.10572e-16	3.44158e-10	37	1	71172486	-
cg05927817	1.09578e-09	0.000465253	-0.358497	0.358497	Loss of methylation	0.792759	0.434263	0.342811	3.60771e-16	1.53178e-10	37	6	18020357	-
cg09243648	7.12555e-10	0.000302541	-0.355835	0.355835	Loss of methylation	0.940137	0.584302	0.341569	1.83271e-26	7.78143e-21	37	17	45944464	+
cg10755878	1.98633e-09	0.000843366	-0.356224	0.356224	Loss of methylation	0.59887	0.242646	0.364896	2.05784e-15	8.73729e-10	37	2	167466717	+
cg12243133	7.12555e-10	0.000302541	-0.358495	0.358495	Loss of methylation	0.651441	0.292947	0.332639	1.00485e-22	4.26645e-17	37	11	66823616	+	N_Shore	RHOD(tss1500)
cg12754571	1.86766e-09	0.000792981	-0.359263	0.359263	Loss of methylation	0.607094	0.247831	0.329027	3.19657e-10	0.000135722	37	1	247694271	-	Island	GCSAML(body);GCSAML-AS1(tss200);OR2C3(body)
cg21436055	7.12555e-10	0.000302541	-0.358596	0.358596	Loss of methylation	0.72804	0.369444	0.346518	1.09143e-33	4.63405e-28	37	1	227746111	-	N_Shore
cg14887505	7.12555e-10	0.000302541	-0.350748	0.350748	Loss of methylation	0.881769	0.531021	0.326222	1.12487e-30	4.77603e-25	37	7	1258581	+
cg05934682	7.12555e-10	0.000302541	-0.357983	0.357983	Loss of methylation	0.908293	0.550309	0.342351	4.40604e-24	1.87074e-18	37	19	50394298	+	S_Shore	IL4I1(body)
cg16155393	7.12555e-10	0.000302541	-0.357044	0.357044	Loss of methylation	0.941229	0.584185	0.353098	2.39679e-29	1.01764e-23	37	3	46617303	-	N_Shore	TDGF1(body)
cg24652615	3.56846e-09	0.00151512	-0.346368	0.346368	Loss of methylation	0.729199	0.382831	0.312854	3.7705e-09	0.0016009	37	6	44243304	-	Island	TMEM151B(body)
cg18184769	7.12555e-10	0.000302541	-0.357186	0.357186	Loss of methylation	0.733794	0.376607	0.332695	2.94802e-33	1.25169e-27	37	1	12039714	+	N_Shore	MFN2(tss1500)
cg26907313	7.12555e-10	0.000302541	-0.354206	0.354206	Loss of methylation	0.862994	0.508788	0.347821	7.36698e-28	3.12792e-22	37	2	71167117	-		ATP6V1B1(body)
cg17149103	7.12555e-10	0.000302541	-0.353693	0.353693	Loss of methylation	0.780803	0.42711	0.344035	6.55376e-21	2.78263e-15	37	1	147789480	+	N_Shore	NBPF8(body)
cg03676636	7.12555e-10	0.000302541	-0.344516	0.344516	Loss of methylation	0.787467	0.442951	0.354816	3.87529e-15	1.64539e-09	37	4	99064102	-	N_Shore	STPG2(body)
cg08895590	1.4262e-08	0.00605544	-0.358909	0.358909	Loss of methylation	0.56655	0.207642	0.325262	2.80091e-07	0.118923	37	1	91227319	-
cg04637704	7.12555e-10	0.000302541	-0.350522	0.350522	Loss of methylation	0.931388	0.580866	0.319649	2.33692e-27	9.92221e-22	37	7	128696180	+	Island	TNPO3(tss1500);TPI1P2(body)
cg02881684	1.41551e-09	0.000601005	-0.347842	0.347842	Loss of methylation	0.593726	0.245883	0.348292	6.39743e-21	2.71626e-15	37	19	45978153	-	S_Shore	FOSB(body)
cg09669754	9.22997e-10	0.000391892	-0.355132	0.355132	Loss of methylation	0.768612	0.41348	0.335405	1.43198e-19	6.08e-14	37	17	78166148	-	S_Shore	CARD14(body)
cg04182912	7.12555e-10	0.000302541	-0.345083	0.345083	Loss of methylation	0.642452	0.297368	0.310056	2.00985e-21	8.53354e-16	37	14	95157037	-
cg17277199	1.72921e-09	0.000734197	-0.35703	0.35703	Loss of methylation	0.460306	0.103276	0.365816	3.64148e-21	1.54612e-15	37	2	24397845	-	Island	FAM228A(tss200)
cg00632007	7.12555e-10	0.000302541	-0.349443	0.349443	Loss of methylation	0.805316	0.455873	0.331834	1.79007e-19	7.60038e-14	37	6	1598984	-	N_Shore
cg12150256	7.12555e-10	0.000302541	-0.352704	0.352704	Loss of methylation	0.789664	0.43696	0.334102	4.85352e-25	2.06074e-19	37	3	50359849	+	Island	HYAL2(body)
cg25454270	7.12555e-10	0.000302541	-0.343756	0.343756	Loss of methylation	0.686309	0.342554	0.308056	1.40661e-20	5.97227e-15	37	11	116661678	+	S_Shore	APOA5(body)
cg21205855	8.46875e-10	0.000359571	-0.351129	0.351129	Loss of methylation	0.655926	0.304797	0.317867	1.61602e-17	6.86139e-12	37	8	61563866	-	N_Shore
cg14565151	7.76888e-10	0.000329856	-0.356216	0.356216	Loss of methylation	0.586151	0.229935	0.319365	1.47151e-20	6.24784e-15	37	12	95945384	-	S_Shelf	USP44(tss200)
cg07313064	7.12555e-10	0.000302541	-0.352388	0.352388	Loss of methylation	0.756164	0.403776	0.340621	1.51661e-19	6.43933e-14	37	7	55072617	+	Island
cg18587476	7.12555e-10	0.000302541	-0.357688	0.357688	Loss of methylation	0.476515	0.118827	0.360916	1.90612e-20	8.0931e-15	37	2	24397810	-	Island	FAM228A(tss200)
cg18098722	7.12555e-10	0.000302541	-0.353571	0.353571	Loss of methylation	0.852231	0.49866	0.341112	1.42297e-29	6.04172e-24	37	11	556889	-	S_Shore	C11orf35(body)
cg06210630	1.29996e-09	0.000551944	-0.355787	0.355787	Loss of methylation	0.791965	0.436177	0.335845	3.10022e-21	1.31631e-15	37	1	160085433	-		ATP1A2(tss200)
cg04357965	7.12555e-10	0.000302541	-0.357556	0.357556	Loss of methylation	0.761739	0.404183	0.361078	2.16472e-25	9.19109e-20	37	5	77945347	+	S_Shore	LHFPL2(tss1500)
cg13110574	7.12555e-10	0.000302541	-0.357548	0.357548	Loss of methylation	0.815699	0.458152	0.338005	3.26748e-25	1.38733e-19	37	21	46493169	+	N_Shore	ADARB1(tss1500);SSR4P1(tss200)
cg25937577	7.12555e-10	0.000302541	-0.35588	0.35588	Loss of methylation	0.586741	0.230861	0.331655	9.9012e-28	4.20391e-22	37	22	31536476	-		PLA2G3(tss200)
cg00349061	7.12555e-10	0.000302541	-0.354991	0.354991	Loss of methylation	0.576193	0.221202	0.340778	7.24521e-25	3.07621e-19	37	1	26371865	-	N_Shore	SLC30A2(body)
cg01231141	1.82551e-09	0.000775088	-0.344103	0.344103	Loss of methylation	0.546623	0.20252	0.310123	1.11713e-11	4.74319e-06	37	5	178692691	+		ADAMTS2(body)
cg05618807	7.12555e-10	0.000302541	-0.355216	0.355216	Loss of methylation	0.664298	0.309083	0.355721	1.32282e-24	5.61652e-19	37	19	14376820	+	Island
cg06340713	1.19362e-09	0.000506795	-0.333997	0.333997	Loss of methylation	0.700473	0.366476	0.326654	4.77464e-12	2.02724e-06	37	X	85303427	-		CHM(tss1500)
cg19907915	7.47972e-09	0.00317578	-0.347016	0.347016	Loss of methylation	0.680575	0.333559	0.29064	4.10657e-12	1.74359e-06	37	11	133821252	+		IGSF9B(body)
cg03662997	7.12555e-10	0.000302541	-0.348302	0.348302	Loss of methylation	0.757679	0.409377	0.339628	2.54818e-23	1.08192e-17	37	11	15963027	-	Island
cg07223180	7.12555e-10	0.000302541	-0.350647	0.350647	Loss of methylation	0.571626	0.220979	0.328724	1.33432e-27	5.66534e-22	37	13	20989142	-	Island	CRYL1(body)
cg04981619	7.12555e-10	0.000302541	-0.356267	0.356267	Loss of methylation	0.572682	0.216416	0.352493	3.94136e-24	1.67344e-18	37	2	43328122	+	Island
cg01194320	1.00578e-09	0.000427039	-0.356929	0.356929	Loss of methylation	0.730434	0.373505	0.316588	2.32292e-17	9.86279e-12	37	16	50493166	-
cg19739906	9.22997e-10	0.000391892	-0.355348	0.355348	Loss of methylation	0.623272	0.267924	0.351654	7.95765e-19	3.37871e-13	37	2	138722326	-		HNMT(body)
cg08951638	7.12555e-10	0.000302541	-0.351937	0.351937	Loss of methylation	0.553471	0.201534	0.312576	6.87013e-17	2.91696e-11	37	5	141706213	+	S_Shore
cg06259612	7.12555e-10	0.000302541	-0.35672	0.35672	Loss of methylation	0.926928	0.570208	0.31303	1.1476e-22	4.87256e-17	37	12	133179338	-	N_Shore
cg10775231	7.12555e-10	0.000302541	-0.353342	0.353342	Loss of methylation	0.77262	0.419278	0.353092	9.53044e-26	4.04649e-20	37	10	81967666	-	S_Shore	LINC00857(body)
cg11455444	7.12555e-10	0.000302541	-0.352561	0.352561	Loss of methylation	0.568049	0.215487	0.329306	2.5762e-15	1.09382e-09	37	2	121223947	-		LINC01101(tss200)
cg07189222	9.33858e-10	0.000396503	-0.338231	0.338231	Loss of methylation	0.669781	0.331551	0.33014	1.17242e-15	4.97792e-10	37	6	32847527	-	Island
cg21929564	7.12555e-10	0.000302541	-0.354876	0.354876	Loss of methylation	0.470192	0.115316	0.35026	6.23376e-22	2.64677e-16	37	5	42757171	-		CCDC152(body)
cg12934258	3.02123e-09	0.00128277	-0.356217	0.356217	Loss of methylation	0.690573	0.334356	0.31381	7.41667e-17	3.14901e-11	37	6	159084599	+		SYTL3(body)
cg26175343	7.12555e-10	0.000302541	-0.356459	0.356459	Loss of methylation	0.854382	0.497923	0.329404	8.51961e-25	3.61731e-19	37	20	6034888	+	S_Shore	LRRN4(tss200)
cg08571918	1.98633e-09	0.000843366	-0.354895	0.354895	Loss of methylation	0.595194	0.240299	0.367441	5.85733e-17	2.48694e-11	37	2	105275920	+	Island
cg02399371	7.12555e-10	0.000302541	-0.352971	0.352971	Loss of methylation	0.533744	0.180773	0.340453	1.65105e-29	7.01014e-24	37	17	79306875	+
cg15448220	1.96076e-08	0.0083251	-0.344142	0.344142	Loss of methylation	0.755397	0.411255	0.347454	1.86498e-10	7.91845e-05	37	1	150897856	+	N_Shore	SETDB1(tss1500)
cg20498637	7.12555e-10	0.000302541	-0.352387	0.352387	Loss of methylation	0.734759	0.382372	0.341146	4.77923e-25	2.02919e-19	37	6	41439456	-	S_Shore
cg16913064	7.12555e-10	0.000302541	-0.35476	0.35476	Loss of methylation	0.465957	0.111197	0.318377	2.28943e-22	9.72062e-17	37	17	45949878	-	Island
cg08457421	7.12555e-10	0.000302541	-0.353139	0.353139	Loss of methylation	0.886072	0.532933	0.335099	1.12941e-25	4.7953e-20	37	22	31536431	-		PLA2G3(body)
cg09547692	4.57436e-09	0.00194221	-0.355754	0.355754	Loss of methylation	0.816469	0.460715	0.331227	1.26676e-17	5.37849e-12	37	1	91027278	+
cg08133631	8.11335e-09	0.00344481	-0.354876	0.354876	Loss of methylation	0.4948	0.139924	0.28802	2.83742e-07	0.120473	37	1	26527909	-		CATSPER4(body)
cg12388541	7.12555e-10	0.000302541	-0.353184	0.353184	Loss of methylation	0.850295	0.497111	0.333681	1.07007e-31	4.54337e-26	37	6	168773775	-	S_Shelf
cg05560575	7.12555e-10	0.000302541	-0.354339	0.354339	Loss of methylation	0.932002	0.577663	0.317188	4.24611e-18	1.80284e-12	37	12	116919971	-
cg24727290	7.12555e-10	0.000302541	-0.353125	0.353125	Loss of methylation	0.797283	0.444158	0.339441	3.11323e-26	1.32183e-20	37	6	30850868	-	N_Shore	DDR1(tss1500)
cg12193833	7.12555e-10	0.000302541	-0.354236	0.354236	Loss of methylation	0.395597	0.0413607	0.343302	6.94309e-18	2.94794e-12	37	17	30244370	+	Island
cg13064789	7.12555e-10	0.000302541	-0.355062	0.355062	Loss of methylation	0.597972	0.242911	0.335147	1.4815e-24	6.29026e-19	37	1	153762564	-
cg23378165	7.12555e-10	0.000302541	-0.35415	0.35415	Loss of methylation	0.597655	0.243505	0.332507	1.05858e-27	4.49457e-22	37	17	9550256	+	S_Shore	USP43(body)
cg20871559	7.83798e-10	0.00033279	-0.355408	0.355408	Loss of methylation	0.820288	0.46488	0.349798	4.05404e-30	1.72129e-24	37	1	156361263	+	S_Shelf
cg25520960	7.12555e-10	0.000302541	-0.355478	0.355478	Loss of methylation	0.781066	0.425588	0.350328	2.29825e-34	9.75805e-29	37	2	219863984	+	N_Shelf
cg19484305	8.46875e-10	0.000359571	-0.347548	0.347548	Loss of methylation	0.661069	0.313521	0.365905	1.26458e-19	5.36923e-14	37	11	123940566	+
cg15078284	7.12555e-10	0.000302541	-0.35442	0.35442	Loss of methylation	0.421288	0.0668682	0.339701	8.50785e-25	3.61231e-19	37	19	36004994	-		DMKN(tss1500)
cg02282631	1.67742e-09	0.000712207	-0.340899	0.340899	Loss of methylation	0.72081	0.379911	0.327185	2.47885e-15	1.05249e-09	37	5	42953543	+	S_Shore
cg21025349	7.12555e-10	0.000302541	-0.347245	0.347245	Loss of methylation	0.742096	0.394852	0.309685	2.20466e-19	9.36068e-14	37	11	126477878	-		KIRREL3(body)
cg18364858	7.12555e-10	0.000302541	-0.352174	0.352174	Loss of methylation	0.526406	0.174231	0.322509	1.11545e-18	4.73603e-13	37	14	103227298	+
cg04177826	7.12555e-10	0.000302541	-0.355085	0.355085	Loss of methylation	0.52277	0.167684	0.360593	1.07268e-17	4.55445e-12	37	22	50985681	+	Island	KLHDC7B(tss1500)
cg08234664	1.72921e-09	0.000734197	-0.355049	0.355049	Loss of methylation	0.502516	0.147467	0.327292	2.30054e-11	9.76777e-06	37	3	49170668	+		LAMB2(tss200)
cg20328456	7.12555e-10	0.000302541	-0.352859	0.352859	Loss of methylation	0.678882	0.326023	0.344249	7.03995e-27	2.98906e-21	37	6	32121113	-	N_Shore	LOC100507547(body);PPT2(tss1500);PPT2(tss200);PPT2-EGFL8(tss1500);PRRT1(tss1500)
cg08436104	2.55605e-09	0.00108526	-0.350582	0.350582	Loss of methylation	0.688431	0.337849	0.339814	9.82451e-18	4.17135e-12	37	5	38168076	-
cg09264065	7.12555e-10	0.000302541	-0.353363	0.353363	Loss of methylation	0.530061	0.176698	0.344997	4.73039e-20	2.00846e-14	37	1	29460936	+	Island
cg11704490	7.12555e-10	0.000302541	-0.354635	0.354635	Loss of methylation	0.72033	0.365695	0.350365	1.10073e-23	4.67353e-18	37	2	162284894	-	S_Shore
cg10537450	7.12555e-10	0.000302541	-0.35006	0.35006	Loss of methylation	0.459564	0.109504	0.331062	1.3392e-21	5.68605e-16	37	1	147789973	-	Island	NBPF8(body)
cg27111444	7.12555e-10	0.000302541	-0.354494	0.354494	Loss of methylation	0.741982	0.387488	0.348453	6.10791e-32	2.59333e-26	37	12	54590808	+
cg15127250	7.12555e-10	0.000302541	-0.345781	0.345781	Loss of methylation	0.496757	0.150976	0.323972	6.09218e-23	2.58666e-17	37	12	51786489	+	S_Shore	GALNT6(tss1500);SLC4A8(body)
cg05105069	7.12555e-10	0.000302541	-0.345906	0.345906	Loss of methylation	0.572336	0.226431	0.348811	3.24153e-17	1.37631e-11	37	X	102585354	-		TCEAL7(body)
cg07506749	7.12555e-10	0.000302541	-0.354226	0.354226	Loss of methylation	0.778532	0.424307	0.363677	3.40759e-30	1.44681e-24	37	16	54228447	+	Island
cg16897193	1.41551e-09	0.000601005	-0.340974	0.340974	Loss of methylation	0.666966	0.325991	0.344209	5.64478e-15	2.39669e-09	37	19	46443801	-	Island	NOVA2(body)
cg01517680	2.21681e-09	0.000941227	-0.352999	0.352999	Loss of methylation	0.464566	0.111567	0.32507	9.52768e-10	0.000404532	37	16	49499006	-	Island
cg07524919	1.1118e-09	0.000472057	-0.353229	0.353229	Loss of methylation	0.54574	0.192512	0.33821	4.67979e-10	0.000198697	37	6	32063901	+	Island	TNXB(body)
cg02992311	7.12555e-10	0.000302541	-0.351622	0.351622	Loss of methylation	0.709534	0.357912	0.324814	4.24677e-28	1.80312e-22	37	19	39523626	+	S_Shore	FBXO27(tss1500)
cg16415457	7.12555e-10	0.000302541	-0.349673	0.349673	Loss of methylation	0.453915	0.104242	0.344184	5.02923e-21	2.13534e-15	37	3	23713441	-
cg02698580	1.09578e-09	0.000465253	-0.353346	0.353346	Loss of methylation	0.742831	0.389485	0.335679	4.25619e-15	1.80712e-09	37	10	86016643	+		RGR(body)
cg26173906	7.83798e-10	0.00033279	-0.353333	0.353333	Loss of methylation	0.698581	0.345247	0.352704	1.9872e-23	8.43736e-18	37	19	14376389	+	N_Shore
cg12497374	7.76888e-10	0.000329856	-0.343401	0.343401	Loss of methylation	0.519101	0.1757	0.344966	3.8272e-21	1.62498e-15	37	3	14339534	-	Island
cg16083044	7.12555e-10	0.000302541	-0.350307	0.350307	Loss of methylation	0.886269	0.535962	0.297094	4.68358e-18	1.98858e-12	37	6	168788815	+
cg26827653	7.12555e-10	0.000302541	-0.352781	0.352781	Loss of methylation	0.91157	0.558789	0.324655	5.4057e-24	2.29518e-18	37	11	125366540	-	S_Shore	FEZ1(tss1500)
cg18140268	7.12555e-10	0.000302541	-0.346069	0.346069	Loss of methylation	0.654274	0.308206	0.353921	5.82983e-17	2.47527e-11	37	1	147781827	+	N_Shore	NBPF8(body)
cg00291837	2.4847e-08	0.0105497	-0.348589	0.348589	Loss of methylation	0.731502	0.382913	0.305171	2.28105e-12	9.68502e-07	37	1	55460884	+	N_Shore
cg18786420	7.12555e-10	0.000302541	-0.344403	0.344403	Loss of methylation	0.700225	0.355821	0.354716	4.35494e-32	1.84904e-26	37	5	172673715	+	S_Shore
cg27651238	9.22997e-10	0.000391892	-0.34322	0.34322	Loss of methylation	0.420379	0.077159	0.332214	2.03715e-15	8.64945e-10	37	12	52644264	-	Island
cg13245228	7.12555e-10	0.000302541	-0.350344	0.350344	Loss of methylation	0.743494	0.39315	0.335333	2.17323e-22	9.22724e-17	37	8	143537415	-	S_Shore
cg05865340	7.12555e-10	0.000302541	-0.345851	0.345851	Loss of methylation	0.486011	0.14016	0.323128	6.16122e-24	2.61597e-18	37	2	240362550	-
cg26046136	1.44222e-09	0.000612348	-0.34803	0.34803	Loss of methylation	0.79249	0.44446	0.342391	4.82296e-20	2.04776e-14	37	20	45526613	+	S_Shelf	EYA2(body)
cg01297627	7.12555e-10	0.000302541	-0.352823	0.352823	Loss of methylation	0.785477	0.432654	0.3547	6.66273e-39	2.8289e-33	37	19	55874586	-	S_Shore	FAM71E2(body)
cg08951271	7.12555e-10	0.000302541	-0.35064	0.35064	Loss of methylation	0.827359	0.476719	0.337029	9.55028e-23	4.05491e-17	37	6	30850543	-	N_Shore	DDR1(tss1500)
cg14219918	7.12555e-10	0.000302541	-0.340682	0.340682	Loss of methylation	0.826931	0.486248	0.328721	1.18666e-22	5.03838e-17	37	9	127249562	-	Island	NR5A1(body)
cg01987536	7.12555e-10	0.000302541	-0.351254	0.351254	Loss of methylation	0.661693	0.310439	0.351957	3.97352e-20	1.6871e-14	37	14	96890120	+	N_Shore	AK7(body)
cg00639615	7.12555e-10	0.000302541	-0.352249	0.352249	Loss of methylation	0.498973	0.146724	0.354054	1.68217e-20	7.14227e-15	37	15	89786496	+	N_Shore	FANCI(tss1500)
cg15671083	2.77918e-09	0.00118	-0.336528	0.336528	Loss of methylation	0.879218	0.54269	0.308945	7.56505e-14	3.21202e-08	37	10	5406959	-		UCN3(tss200)
cg17072519	7.12555e-10	0.000302541	-0.344739	0.344739	Loss of methylation	0.794531	0.449792	0.316544	5.31283e-25	2.25575e-19	37	22	21322063	+	S_Shelf	AIFM3(body)
cg01090821	7.12555e-10	0.000302541	-0.351373	0.351373	Loss of methylation	0.767586	0.416213	0.352388	1.61929e-35	6.87526e-30	37	2	239066990	+	N_Shore
cg03425348	8.46875e-10	0.000359571	-0.345044	0.345044	Loss of methylation	0.661349	0.316305	0.333795	5.30419e-14	2.25208e-08	37	2	20441979	-
cg15076318	1.00578e-09	0.000427039	-0.338101	0.338101	Loss of methylation	0.537635	0.199534	0.310592	6.3276e-15	2.68661e-09	37	6	32847788	-	Island
cg12560020	1.09578e-09	0.000465253	-0.352502	0.352502	Loss of methylation	0.509379	0.156877	0.335256	1.20018e-17	5.0958e-12	37	15	93823645	-
cg07833467	7.12555e-10	0.000302541	-0.352454	0.352454	Loss of methylation	0.495393	0.142939	0.334182	8.32648e-19	3.53531e-13	37	22	50986511	+	Island	KLHDC7B(body)
cg22697684	7.12555e-10	0.000302541	-0.352248	0.352248	Loss of methylation	0.868999	0.516751	0.334623	5.17011e-34	2.19515e-28	37	17	9550173	+	S_Shore	USP43(body)
cg25582488	7.12555e-10	0.000302541	-0.352162	0.352162	Loss of methylation	0.419599	0.067437	0.312917	2.50887e-11	1.06523e-05	37	14	69095171	+	Island
cg23693749	3.02123e-09	0.00128277	-0.350605	0.350605	Loss of methylation	0.717674	0.367069	0.303523	3.7197e-17	1.57933e-11	37	18	76399434	-	S_Shore
cg26207380	7.76888e-10	0.000329856	-0.352103	0.352103	Loss of methylation	0.606692	0.254589	0.315199	2.16513e-17	9.19284e-12	37	8	144222015	+
cg13752184	7.12555e-10	0.000302541	-0.35206	0.35206	Loss of methylation	0.73075	0.37869	0.325564	2.37667e-13	1.0091e-07	37	13	100219013	-
cg26817145	2.68781e-08	0.0114121	-0.352053	0.352053	Loss of methylation	0.757848	0.405795	0.322432	3.6309e-16	1.54163e-10	37	15	71807797	+		THSD4(body)
cg27009812	7.12555e-10	0.000302541	-0.350751	0.350751	Loss of methylation	0.470145	0.119394	0.351375	2.51488e-22	1.06778e-16	37	16	3062597	+	N_Shore	CLDN9(body)
cg20559189	7.12555e-10	0.000302541	-0.351985	0.351985	Loss of methylation	0.808683	0.456698	0.344938	2.31242e-26	9.81822e-21	37	11	8101907	+	N_Shore	TUB(body);TUB(tss1500)
cg23009780	7.12555e-10	0.000302541	-0.351954	0.351954	Loss of methylation	0.678101	0.326147	0.322889	5.70067e-24	2.42043e-18	37	2	96774492	+
cg15093383	7.12555e-10	0.000302541	-0.349953	0.349953	Loss of methylation	0.834638	0.484685	0.345324	1.31183e-27	5.56983e-22	37	17	1820445	+
cg26630791	1.21502e-08	0.00515879	-0.351138	0.351138	Loss of methylation	0.611341	0.260204	0.310103	3.54608e-12	1.50561e-06	37	5	83017000	+	N_Shore	HAPLN1(tss200)
cg00320094	8.54612e-08	0.0362856	-0.350886	0.350886	Loss of methylation	0.686017	0.335131	0.293876	2.13674e-13	9.07231e-08	37	1	68695183	+	N_Shore	WLS(body)
cg26321999	7.12555e-10	0.000302541	-0.349415	0.349415	Loss of methylation	0.512178	0.162763	0.325846	4.16496e-23	1.76838e-17	37	6	30854011	+	S_Shore	DDR1(body)
cg25221984	1.54105e-09	0.000654308	-0.345046	0.345046	Loss of methylation	0.567656	0.222609	0.309621	8.10137e-18	3.43973e-12	37	1	145714143	-	Island	CD160(body);LOC100288142(body);NBPF10(body)
cg14904725	7.12555e-10	0.000302541	-0.350063	0.350063	Loss of methylation	0.671585	0.321522	0.322357	9.88289e-29	4.19614e-23	37	13	113777045	+		F10(tss200)
cg08731696	7.12555e-10	0.000302541	-0.350955	0.350955	Loss of methylation	0.86451	0.513555	0.336813	3.32791e-20	1.41298e-14	37	1	59280489	+	Island	LOC100131060(body)
cg07945733	7.12555e-10	0.000302541	-0.350934	0.350934	Loss of methylation	0.57301	0.222076	0.298003	3.16396e-20	1.34337e-14	37	10	118429485	+	Island	C10orf82(tss200)
cg25921357	7.12555e-10	0.000302541	-0.3509	0.3509	Loss of methylation	0.709142	0.358242	0.33943	2.12355e-30	9.01629e-25	37	19	55887905	+	N_Shore	TMEM190(tss1500)
cg04322572	7.12555e-10	0.000302541	-0.347157	0.347157	Loss of methylation	0.917151	0.569995	0.307529	2.43022e-17	1.03184e-11	37	10	43447618	+
cg12948059	7.12555e-10	0.000302541	-0.350767	0.350767	Loss of methylation	0.472479	0.121713	0.350308	2.14289e-22	9.09843e-17	37	2	129659420	+	Island
cg20415053	9.54094e-09	0.00405095	-0.348902	0.348902	Loss of methylation	0.395004	0.0461023	0.296719	7.35374e-06	1	37	1	26527928	-		CATSPER4(body)
cg16800939	7.12555e-10	0.000302541	-0.34766	0.34766	Loss of methylation	0.582496	0.234836	0.349437	1.08076e-30	4.58876e-25	37	14	100631798	-
cg02566259	7.12555e-10	0.000302541	-0.349952	0.349952	Loss of methylation	0.444613	0.0946617	0.341584	4.71093e-18	2.0002e-12	37	4	3043199	-	Island
cg09069900	7.12555e-10	0.000302541	-0.345453	0.345453	Loss of methylation	0.90629	0.560837	0.338253	4.65693e-24	1.97727e-18	37	13	113776964	-	S_Shelf	F10(tss200)
cg21687740	7.12555e-10	0.000302541	-0.347966	0.347966	Loss of methylation	0.440246	0.0922794	0.338156	1.99973e-20	8.49059e-15	37	1	157164556	-	Island
cg25037000	7.12555e-10	0.000302541	-0.348781	0.348781	Loss of methylation	0.786672	0.437892	0.342998	2.49618e-28	1.05984e-22	37	1	2931557	-	S_Shelf
cg02630477	7.12555e-10	0.000302541	-0.350201	0.350201	Loss of methylation	0.88949	0.539289	0.318786	5.4107e-21	2.29731e-15	37	1	40388223	-
cg05115664	7.12555e-10	0.000302541	-0.3461	0.3461	Loss of methylation	0.780228	0.434127	0.369444	1.33816e-17	5.68164e-12	37	9	90621637	+	Island
cg08873792	7.76888e-10	0.000329856	-0.338879	0.338879	Loss of methylation	0.746356	0.407476	0.308911	1.05332e-16	4.47223e-11	37	6	32847811	-	Island
cg24833819	7.76888e-10	0.000329856	-0.348497	0.348497	Loss of methylation	0.734249	0.385752	0.321244	2.26347e-16	9.61038e-11	37	5	42924552	-	Island
cg10517650	1.00578e-09	0.000427039	-0.348487	0.348487	Loss of methylation	0.460686	0.112199	0.329462	2.14175e-10	9.09357e-05	37	3	113235015	+	S_Shore	SPICE1(tss1500)
cg11631063	7.12555e-10	0.000302541	-0.346992	0.346992	Loss of methylation	0.646253	0.299261	0.328411	1.36566e-24	5.7984e-19	37	4	184679835	+	S_Shore
cg07083902	7.12555e-10	0.000302541	-0.349486	0.349486	Loss of methylation	0.687865	0.338379	0.317559	4.97261e-18	2.1113e-12	37	6	1596254	-	N_Shelf
cg19969694	7.12555e-10	0.000302541	-0.335701	0.335701	Loss of methylation	0.936931	0.60123	0.338383	6.31391e-21	2.6808e-15	37	15	41185800	+	N_Shore	VPS18(tss1500)
cg21850518	7.12555e-10	0.000302541	-0.349091	0.349091	Loss of methylation	0.482413	0.133322	0.322492	3.05374e-22	1.29658e-16	37	17	42357520	-
cg23042086	7.83798e-10	0.00033279	-0.346736	0.346736	Loss of methylation	0.691637	0.344901	0.362175	8.41923e-25	3.57469e-19	37	8	102236831	-	Island
cg00597076	7.12555e-10	0.000302541	-0.348282	0.348282	Loss of methylation	0.567989	0.219707	0.344543	5.4039e-29	2.29442e-23	37	17	1395880	+	S_Shore	MYO1C(body);MYO1C(tss1500)
cg02193146	8.46875e-10	0.000359571	-0.346353	0.346353	Loss of methylation	0.735922	0.38957	0.384533	6.49548e-18	2.75789e-12	37	1	110752257	-	Island	KCNC4(tss1500)
cg20449659	1.82551e-09	0.000775088	-0.349283	0.349283	Loss of methylation	0.908671	0.559387	0.337425	1.23846e-19	5.25833e-14	37	11	32421752	-		WT1(body)
cg25122233	7.12555e-10	0.000302541	-0.348578	0.348578	Loss of methylation	0.57369	0.225112	0.324133	2.25578e-23	9.57771e-18	37	12	54412506	-	N_Shore	HOXC4(body);HOXC5(body);HOXC6(body)
cg19137107	7.12555e-10	0.000302541	-0.346633	0.346633	Loss of methylation	0.517053	0.17042	0.32883	1.31573e-30	5.58642e-25	37	11	44541999	+	S_Shore
cg15752292	7.12555e-10	0.000302541	-0.341847	0.341847	Loss of methylation	0.685733	0.343886	0.342286	1.24297e-25	5.27749e-20	37	19	39970821	-	N_Shore	TIMM50(tss1500)
cg11124420	1.19362e-09	0.000506795	-0.349177	0.349177	Loss of methylation	0.899936	0.550759	0.299361	9.35569e-14	3.9723e-08	37	9	95675274	-	N_Shore
cg24129115	1.98633e-09	0.000843366	-0.346118	0.346118	Loss of methylation	0.845299	0.499181	0.323376	5.20835e-17	2.21139e-11	37	14	23352488	+	N_Shelf	REM2(body)
cg21658372	7.12555e-10	0.000302541	-0.349079	0.349079	Loss of methylation	0.898368	0.54929	0.330892	9.09956e-26	3.86354e-20	37	19	49176968	+	S_Shelf	NTN5(tss1500);SEC1P(body)
cg07671036	2.67645e-09	0.00113638	-0.331912	0.331912	Loss of methylation	0.899266	0.567353	0.30583	6.84701e-15	2.90714e-09	37	3	46875766	-	Island	PRSS42(tss200)
cg26331343	7.83798e-10	0.00033279	-0.345857	0.345857	Loss of methylation	0.717284	0.371427	0.340418	2.81216e-28	1.194e-22	37	3	156807520	-	S_Shore	LINC00880(body);LINC00881(tss200)
cg16059991	2.16091e-09	0.000917491	-0.348846	0.348846	Loss of methylation	0.725101	0.376255	0.323902	3.95531e-16	1.67937e-10	37	15	99975470	-
cg11374335	7.12555e-10	0.000302541	-0.343381	0.343381	Loss of methylation	0.745466	0.402085	0.317908	6.38369e-28	2.71042e-22	37	19	34971543	-	N_Shore	WTIP(tss1500)
cg16268165	7.12555e-10	0.000302541	-0.348741	0.348741	Loss of methylation	0.60155	0.252809	0.299033	1.14024e-15	4.84131e-10	37	5	176274344	-		UNC5A(body)
cg10075506	6.35357e-09	0.00269764	-0.348704	0.348704	Loss of methylation	0.730136	0.381432	0.345099	4.69881e-08	0.0199505	37	2	1817351	+		MYT1L(body)
cg00760562	7.76888e-10	0.000329856	-0.348542	0.348542	Loss of methylation	0.7262	0.377658	0.337417	2.55902e-28	1.08652e-22	37	3	195942993	-		SLC51A(tss1500)
cg25078026	7.12555e-10	0.000302541	-0.336752	0.336752	Loss of methylation	0.809609	0.472856	0.333951	4.49005e-22	1.90641e-16	37	6	28829931	+	N_Shore	LOC401242(body)
cg03357999	7.12555e-10	0.000302541	-0.347305	0.347305	Loss of methylation	0.499652	0.152347	0.349499	8.87176e-16	3.76683e-10	37	7	55516724	-	N_Shore
cg18033770	7.12555e-10	0.000302541	-0.342741	0.342741	Loss of methylation	0.774002	0.43126	0.337276	5.18408e-24	2.20109e-18	37	9	139259074	+	Island	CARD9(body);DNLZ(tss1500)
cg01308968	1.98633e-09	0.000843366	-0.345506	0.345506	Loss of methylation	0.645435	0.299929	0.313279	2.93529e-11	1.24628e-05	37	4	58061859	-	Island	IGFBP7-AS1(body)
cg25618731	7.76888e-10	0.000329856	-0.348436	0.348436	Loss of methylation	0.584693	0.236256	0.343811	1.95997e-18	8.32178e-13	37	16	2848409	-	N_Shore	PRSS41(tss200)
cg15526213	7.12555e-10	0.000302541	-0.347409	0.347409	Loss of methylation	0.816011	0.468602	0.337682	5.49385e-27	2.33261e-21	37	10	43818881	-	S_Shore
cg10665961	9.22997e-10	0.000391892	-0.342272	0.342272	Loss of methylation	0.942875	0.600603	0.351014	2.8547e-18	1.21207e-12	37	17	8958039	-		NTN1(body)
cg22842797	7.83798e-10	0.00033279	-0.34741	0.34741	Loss of methylation	0.559286	0.211875	0.330781	1.27503e-23	5.4136e-18	37	17	48912621	-		WFIKKN2(body)
cg08785317	7.12555e-10	0.000302541	-0.344408	0.344408	Loss of methylation	0.910136	0.565728	0.343716	2.36569e-28	1.00444e-22	37	16	86604854	-	S_Shelf
cg21217540	8.46875e-10	0.000359571	-0.346665	0.346665	Loss of methylation	0.748592	0.401927	0.377159	4.7176e-15	2.00303e-09	37	1	110752307	-	Island	KCNC4(tss1500)
cg18882670	1.00578e-09	0.000427039	-0.334855	0.334855	Loss of methylation	0.887227	0.552371	0.326662	1.17798e-14	5.00155e-09	37	X	118357084	-	Island
cg15166039	5.39303e-09	0.00228981	-0.344576	0.344576	Loss of methylation	0.585057	0.240481	0.31547	1.71442e-10	7.27919e-05	37	6	160023626	+
cg08605301	7.12555e-10	0.000302541	-0.344372	0.344372	Loss of methylation	0.554983	0.210611	0.31558	1.44298e-23	6.12671e-18	37	7	29924135	+	Island	WIPF3(body)
cg05003599	8.46875e-10	0.000359571	-0.339975	0.339975	Loss of methylation	0.803139	0.463164	0.328585	8.37304e-17	3.55507e-11	37	7	100187399	-	S_Shelf	FBXO24(body);PCOLCE-AS1(body)
cg04578397	7.12555e-10	0.000302541	-0.343643	0.343643	Loss of methylation	0.776125	0.432482	0.340369	7.63418e-22	3.24137e-16	37	16	56650508	-	N_Shore	MT1L(tss1500)
cg02086195	7.12555e-10	0.000302541	-0.347047	0.347047	Loss of methylation	0.592188	0.245141	0.306711	5.8254e-16	2.47338e-10	37	1	12656232	+	Island	DHRS3(body)
cg19503249	8.46875e-10	0.000359571	-0.335375	0.335375	Loss of methylation	0.827707	0.492332	0.311875	2.99849e-16	1.27312e-10	37	1	248300479	+
cg03123541	7.12555e-10	0.000302541	-0.345434	0.345434	Loss of methylation	0.529882	0.184447	0.344798	1.4388e-22	6.10895e-17	37	1	95699097	+	N_Shore	RWDD3(tss1500);TMEM56-RWDD3(body)
cg11550547	7.12555e-10	0.000302541	-0.347671	0.347671	Loss of methylation	0.657976	0.310305	0.358282	1.60272e-30	6.80492e-25	37	11	77734490	+		KCTD14(body);KCTD14(tss200);NDUFC2-KCTD14(body)
cg01781662	7.12555e-10	0.000302541	-0.344721	0.344721	Loss of methylation	0.438803	0.0940821	0.346761	5.35556e-25	2.27389e-19	37	9	132387805	+	N_Shore	NTMT1(body);NTMT1(tss1500)
cg25836232	7.12555e-10	0.000302541	-0.345216	0.345216	Loss of methylation	0.487547	0.142331	0.312873	6.41255e-25	2.72268e-19	37	18	12306837	+	N_Shore	TUBB6(tss1500)
cg07090083	1.09578e-09	0.000465253	-0.342092	0.342092	Loss of methylation	0.886257	0.544165	0.301593	2.09751e-20	8.90572e-15	37	8	22642638	+		PEBP4(body)
cg18861753	1.54476e-08	0.00655882	-0.346309	0.346309	Loss of methylation	0.773895	0.427586	0.309141	3.12205e-15	1.32558e-09	37	5	178014801	+	N_Shore	COL23A1(body)
cg19510698	7.12555e-10	0.000302541	-0.347108	0.347108	Loss of methylation	0.710858	0.363749	0.309554	1.81688e-29	7.71423e-24	37	15	101421249	-	S_Shore	ALDH1A3(body)
cg17900861	1.72921e-09	0.000734197	-0.343399	0.343399	Loss of methylation	0.830797	0.487398	0.316369	3.88593e-21	1.64991e-15	37	15	99987322	+
cg02124912	7.12555e-10	0.000302541	-0.345308	0.345308	Loss of methylation	0.824298	0.47899	0.304069	1.4373e-18	6.10257e-13	37	1	202091933	-		GPR37L1(tss200)
cg25035376	7.12555e-10	0.000302541	-0.346918	0.346918	Loss of methylation	0.840828	0.49391	0.323345	1.392e-25	5.91024e-20	37	12	57943261	-	N_Shore	KIF5A(tss1500)
cg18348654	7.12555e-10	0.000302541	-0.346875	0.346875	Loss of methylation	0.714934	0.368059	0.342309	1.22495e-29	5.20098e-24	37	18	19476864	-	Island
cg15006627	1.82551e-09	0.000775088	-0.345454	0.345454	Loss of methylation	0.719403	0.37395	0.32549	5.88315e-16	2.4979e-10	37	12	13045938	+	S_Shore	GPRC5A(body)
cg09362608	7.12555e-10	0.000302541	-0.338939	0.338939	Loss of methylation	0.532064	0.193125	0.331727	6.77536e-23	2.87672e-17	37	4	6659805	+	N_Shore
cg14379965	7.12555e-10	0.000302541	-0.346551	0.346551	Loss of methylation	0.575957	0.229405	0.324516	3.1603e-17	1.34182e-11	37	2	150177134	+	Island
cg15255455	7.12555e-10	0.000302541	-0.342578	0.342578	Loss of methylation	0.497252	0.154674	0.304355	5.20218e-25	2.20877e-19	37	19	4534986	+	N_Shore	PLIN5(body)
cg00880984	7.12555e-10	0.000302541	-0.339309	0.339309	Loss of methylation	0.552609	0.2133	0.338265	2.17903e-23	9.25187e-18	37	6	82958011	+	S_Shore	IBTK(tss1500)
cg11206167	7.12555e-10	0.000302541	-0.346045	0.346045	Loss of methylation	0.793717	0.447672	0.301639	4.65547e-12	1.97665e-06	37	5	42924367	-	Island
cg23779495	7.12555e-10	0.000302541	-0.334225	0.334225	Loss of methylation	0.908365	0.57414	0.334321	2.8295e-23	1.20136e-17	37	6	28829674	+	N_Shelf	LOC401242(body)
cg19526353	7.12555e-10	0.000302541	-0.34611	0.34611	Loss of methylation	0.886747	0.540637	0.354376	6.21456e-43	2.63861e-37	37	19	42760742	-	S_Shore	ERF(tss1500)
cg27295595	7.12555e-10	0.000302541	-0.34302	0.34302	Loss of methylation	0.729297	0.386277	0.315987	3.65454e-28	1.55167e-22	37	16	29796756	+	Island
cg21053539	8.46875e-10	0.000359571	-0.340951	0.340951	Loss of methylation	0.927222	0.586271	0.347771	1.66893e-23	7.08603e-18	37	6	28829503	+	N_Shelf	LOC401242(body)
cg00290607	1.54476e-08	0.00655882	-0.334795	0.334795	Loss of methylation	0.641217	0.306422	0.330413	2.2849e-09	0.000970138	37	11	67383545	-	Island	DOC2GP(tss1500)
cg10382206	8.46875e-10	0.000359571	-0.33035	0.33035	Loss of methylation	0.680735	0.350385	0.287445	3.14623e-16	1.33585e-10	37	1	209373448	-
cg15191795	7.12555e-10	0.000302541	-0.341972	0.341972	Loss of methylation	0.589802	0.247829	0.337803	1.95556e-19	8.30304e-14	37	4	8727474	+
cg10612560	7.12555e-10	0.000302541	-0.344095	0.344095	Loss of methylation	0.668381	0.324286	0.326379	1.95011e-23	8.27991e-18	37	17	8019912	-	N_Shelf	ALOXE3(body)
cg16653408	7.83798e-10	0.00033279	-0.341246	0.341246	Loss of methylation	0.799891	0.458646	0.311961	3.95744e-28	1.68028e-22	37	22	42313569	-	N_Shore
cg17113856	7.12555e-10	0.000302541	-0.344849	0.344849	Loss of methylation	0.816962	0.472113	0.330385	1.43942e-27	6.11156e-22	37	6	32120895	-	N_Shore	LOC100507547(body);PPT2(tss1500);PPT2-EGFL8(tss1500);PRRT1(tss1500)
cg24168538	1.67742e-09	0.000712207	-0.339019	0.339019	Loss of methylation	0.738476	0.399458	0.310062	5.07856e-15	2.15628e-09	37	4	35527016	+
cg15829969	7.12555e-10	0.000302541	-0.341339	0.341339	Loss of methylation	0.606988	0.265649	0.339377	9.91668e-18	4.21049e-12	37	1	147801025	-		NBPF8(body)
cg19731612	7.12555e-10	0.000302541	-0.345576	0.345576	Loss of methylation	0.73299	0.387414	0.314219	1.12281e-17	4.76731e-12	37	5	176559334	-	Island	NSD1(tss1500)
cg01568522	7.12555e-10	0.000302541	-0.340409	0.340409	Loss of methylation	0.488957	0.148548	0.321563	8.96518e-24	3.80649e-18	37	12	51786038	-	S_Shore	GALNT6(tss1500);SLC4A8(body)
cg27143204	7.12555e-10	0.000302541	-0.345359	0.345359	Loss of methylation	0.809379	0.46402	0.32677	7.16437e-32	3.04189e-26	37	5	54530375	+	S_Shore	CCNO(tss1500)
cg06893296	8.46875e-10	0.000359571	-0.341549	0.341549	Loss of methylation	0.774922	0.433373	0.310144	1.5273e-19	6.48471e-14	37	6	30095136	-	N_Shore
cg02760164	1.82551e-09	0.000775088	-0.342688	0.342688	Loss of methylation	0.701885	0.359197	0.323417	1.15887e-16	4.92041e-11	37	15	42371967	-	S_Shore	PLA2G4D(body)
cg18630644	7.12555e-10	0.000302541	-0.332226	0.332226	Loss of methylation	0.898867	0.566641	0.33744	1.24214e-26	5.27394e-21	37	6	4079528	+	S_Shore	C6orf201(body);FAM217A(tss200)
cg04218880	7.12555e-10	0.000302541	-0.345253	0.345253	Loss of methylation	0.876497	0.531243	0.288821	3.59026e-16	1.52437e-10	37	1	40388264	+
cg21790715	7.12555e-10	0.000302541	-0.338503	0.338503	Loss of methylation	0.533106	0.194603	0.312202	8.51675e-24	3.61609e-18	37	2	121776314	+
cg03381704	1.3165e-08	0.00558967	-0.335008	0.335008	Loss of methylation	0.739284	0.404276	0.330547	4.61515e-14	1.95953e-08	37	21	30565638	+		LINC00189(tss200)
cg05403241	7.12555e-10	0.000302541	-0.338687	0.338687	Loss of methylation	0.542463	0.203776	0.312695	7.2144e-20	3.06313e-14	37	2	121776604	+
cg09835878	7.12555e-10	0.000302541	-0.342845	0.342845	Loss of methylation	0.879427	0.536583	0.323991	4.76285e-21	2.02224e-15	37	14	74815131	-		VRTN(tss200)
cg01668653	2.55605e-09	0.00108526	-0.344866	0.344866	Loss of methylation	0.882137	0.537272	0.351791	1.39347e-16	5.91647e-11	37	6	35733710	-	Island
cg07870378	7.12555e-10	0.000302541	-0.337307	0.337307	Loss of methylation	0.812467	0.47516	0.337679	9.30685e-36	3.95156e-30	37	16	4665298	-	Island	UBALD1(tss1500)
cg14336501	7.12555e-10	0.000302541	-0.33979	0.33979	Loss of methylation	0.83325	0.49346	0.309974	4.79256e-22	2.03485e-16	37	17	35424059	+
cg01652244	7.76888e-10	0.000329856	-0.338575	0.338575	Loss of methylation	0.83733	0.498754	0.309386	1.53963e-16	6.53706e-11	37	6	74063982	+	Island	DPPA5(body)
cg12043200	7.12555e-10	0.000302541	-0.344726	0.344726	Loss of methylation	0.807461	0.462735	0.340474	1.54022e-29	6.53956e-24	37	14	21090883	-	N_Shore
cg11092486	1.54105e-09	0.000654308	-0.336306	0.336306	Loss of methylation	0.588012	0.251706	0.307135	1.46127e-17	6.20435e-12	37	6	5087604	+	S_Shore
cg09395805	2.16091e-09	0.000917491	-0.344661	0.344661	Loss of methylation	0.628651	0.28399	0.340876	3.04685e-13	1.29365e-07	37	6	27186076	-
cg01300914	1.29996e-09	0.000551944	-0.333632	0.333632	Loss of methylation	0.866058	0.532426	0.30751	1.22648e-15	5.20748e-10	37	6	2763797	+	N_Shore
cg01902605	7.12555e-10	0.000302541	-0.343361	0.343361	Loss of methylation	0.793522	0.450161	0.330552	8.85841e-18	3.76116e-12	37	5	78366076	+	S_Shore	BHMT2(body);DMGDH(tss1500)
cg25969992	7.12555e-10	0.000302541	-0.339386	0.339386	Loss of methylation	0.537187	0.1978	0.310577	6.70107e-19	2.84518e-13	37	12	121088408	+		CABP1(body)
cg19593741	8.54612e-08	0.0362856	-0.336539	0.336539	Loss of methylation	0.803015	0.466476	0.28117	6.11888e-10	0.000259799	37	6	31734217	+		VWA7(body)
cg07718903	7.12555e-10	0.000302541	-0.339367	0.339367	Loss of methylation	0.573227	0.23386	0.332523	3.68464e-22	1.56445e-16	37	20	6104261	+	S_Shore	FERMT1(tss200)
cg19489705	7.12555e-10	0.000302541	-0.340415	0.340415	Loss of methylation	0.937562	0.597148	0.345129	1.94488e-28	8.25769e-23	37	5	77146291	-	N_Shore
cg06705862	7.76888e-10	0.000329856	-0.344298	0.344298	Loss of methylation	0.444129	0.0998312	0.339367	1.34229e-11	5.69918e-06	37	3	128151236	-	N_Shore
cg13048437	7.12555e-10	0.000302541	-0.344178	0.344178	Loss of methylation	0.815582	0.471405	0.332661	5.57293e-28	2.36619e-22	37	14	94360096	-
cg17995050	7.12555e-10	0.000302541	-0.339434	0.339434	Loss of methylation	0.506291	0.166857	0.309491	1.13991e-19	4.83991e-14	37	7	55073248	+	Island
cg14016257	7.12555e-10	0.000302541	-0.343281	0.343281	Loss of methylation	0.591607	0.248325	0.321903	8.87038e-22	3.76624e-16	37	4	185926087	+	N_Shore
cg23323671	7.12555e-10	0.000302541	-0.344067	0.344067	Loss of methylation	0.620224	0.276157	0.320029	1.83438e-27	7.78854e-22	37	1	26233623	+	Island	MIR3917(tss1500);STMN1(tss1500)
cg06167719	2.3504e-09	0.000997948	-0.343188	0.343188	Loss of methylation	0.611466	0.268278	0.322328	4.01798e-12	1.70598e-06	37	21	38362727	+	Island	HLCS(tss200)
cg18322510	8.46875e-10	0.000359571	-0.332857	0.332857	Loss of methylation	0.879409	0.546551	0.303694	9.3882e-16	3.9861e-10	37	1	236686618	-	N_Shore	LGALS8(body);LGALS8(tss1500);LGALS8(tss200);LGALS8-AS1(body)
cg16347256	5.81349e-08	0.0246833	-0.337093	0.337093	Loss of methylation	0.865007	0.527914	0.317892	2.1279e-15	9.03476e-10	37	1	57285160	+		C1orf168(body)
cg16665310	7.76888e-10	0.000329856	-0.343811	0.343811	Loss of methylation	0.675626	0.331815	0.306781	7.38046e-12	3.13364e-06	37	13	100218136	-
cg03765423	7.12555e-10	0.000302541	-0.340273	0.340273	Loss of methylation	0.67481	0.334536	0.326252	3.31155e-22	1.40604e-16	37	3	194014481	-	Island
cg21583668	7.12555e-10	0.000302541	-0.334248	0.334248	Loss of methylation	0.70839	0.374143	0.338681	1.19989e-33	5.09456e-28	37	3	49967678	-	S_Shore	MON1A(tss1500)
cg20427865	7.12555e-10	0.000302541	-0.339716	0.339716	Loss of methylation	0.874214	0.534498	0.312227	9.37067e-24	3.97865e-18	37	16	57406353	+		CX3CL1(tss200)
cg20112159	7.12555e-10	0.000302541	-0.337597	0.337597	Loss of methylation	0.569431	0.231834	0.309612	3.72253e-18	1.58053e-12	37	12	80907159	+		PTPRQ(body)
cg01278041	1.67742e-09	0.000712207	-0.341105	0.341105	Loss of methylation	0.643869	0.302764	0.312366	2.56045e-16	1.08713e-10	37	4	184018527	-	N_Shore	WWC2-AS2(body)
cg07669403	7.12555e-10	0.000302541	-0.343148	0.343148	Loss of methylation	0.461817	0.118669	0.359257	5.99865e-27	2.54694e-21	37	18	19477059	-	Island
cg15753394	7.12555e-10	0.000302541	-0.343112	0.343112	Loss of methylation	0.494233	0.151121	0.347439	7.47205e-22	3.17253e-16	37	6	17282781	-	S_Shore	RBM24(body);RBM24(tss200)
cg14232218	7.12555e-10	0.000302541	-0.341796	0.341796	Loss of methylation	0.904663	0.562867	0.328612	5.80085e-17	2.46296e-11	37	9	93922330	+	Island
cg00424169	7.12555e-10	0.000302541	-0.341198	0.341198	Loss of methylation	0.677367	0.336168	0.350769	1.70289e-22	7.23024e-17	37	13	31506837	+		TEX26(body);TEX26-AS1(tss200)
cg26302230	7.12555e-10	0.000302541	-0.337038	0.337038	Loss of methylation	0.676577	0.339538	0.324137	8.03787e-31	3.41277e-25	37	2	219733839	+	N_Shelf	WNT6(body)
cg09113474	7.12555e-10	0.000302541	-0.342887	0.342887	Loss of methylation	0.616864	0.273977	0.320184	3.25398e-28	1.38159e-22	37	6	1601369	-	N_Shore
cg25263801	7.12555e-10	0.000302541	-0.342876	0.342876	Loss of methylation	0.659369	0.316492	0.367615	3.25757e-21	1.38312e-15	37	7	112727506	+		GPR85(body);GPR85(tss1500)
cg11830800	3.9704e-08	0.0168578	-0.334467	0.334467	Loss of methylation	0.56245	0.227983	0.251359	1.02058e-06	0.433323	37	12	41087520	-	S_Shore	CNTN1(body)
cg08614082	7.76888e-10	0.000329856	-0.335543	0.335543	Loss of methylation	0.853787	0.518243	0.315324	7.36224e-21	3.12591e-15	37	6	158375684	-
cg18574813	7.12555e-10	0.000302541	-0.342429	0.342429	Loss of methylation	0.612123	0.269694	0.318325	3.55228e-24	1.50825e-18	37	11	72381308	+		PDE2A(body);PDE2A(tss1500)
cg06390079	7.76888e-10	0.000329856	-0.335092	0.335092	Loss of methylation	0.841038	0.505946	0.299182	6.95621e-20	2.95351e-14	37	17	19648855	+	S_Shore	ALDH3A1(body);ALDH3A1(tss200)
cg26230275	7.12555e-10	0.000302541	-0.342375	0.342375	Loss of methylation	0.702737	0.360362	0.342231	8.2477e-26	3.50186e-20	37	1	151965283	-	N_Shore	S100A10(body)
cg04488758	1.29996e-09	0.000551944	-0.342324	0.342324	Loss of methylation	0.673282	0.330958	0.292924	1.10101e-16	4.67474e-11	37	12	95945366	-	S_Shelf	USP44(tss200)
cg13939809	7.12555e-10	0.000302541	-0.335412	0.335412	Loss of methylation	0.659645	0.324233	0.342755	1.43928e-20	6.11099e-15	37	18	61669940	-	Island
cg14981253	7.12555e-10	0.000302541	-0.336732	0.336732	Loss of methylation	0.613186	0.276454	0.295179	1.55871e-16	6.61808e-11	37	7	5112642	-	S_Shore	RBAK-RBAKDN(body);RBAKDN(body)
cg15620114	7.12555e-10	0.000302541	-0.335426	0.335426	Loss of methylation	0.78809	0.452665	0.330142	2.8046e-21	1.1908e-15	37	10	91296457	+	S_Shore	SLC16A12(tss1500)
cg18346398	7.12555e-10	0.000302541	-0.341611	0.341611	Loss of methylation	0.647866	0.306255	0.324373	2.53843e-28	1.07778e-22	37	6	1615992	+	S_Shore
cg13430552	7.12555e-10	0.000302541	-0.341527	0.341527	Loss of methylation	0.651739	0.310212	0.3458	1.56688e-33	6.65274e-28	37	2	25427652	-	S_Shore
cg19754520	6.35357e-09	0.00269764	-0.339585	0.339585	Loss of methylation	0.726466	0.386881	0.292261	2.36808e-11	1.00545e-05	37	10	101825118	-	Island	CPN1(body)
cg21683069	1.00578e-09	0.000427039	-0.33383	0.33383	Loss of methylation	0.884389	0.550558	0.365853	1.38953e-17	5.89973e-12	37	1	147781600	-	N_Shore	NBPF8(body)
cg01164574	9.22997e-10	0.000391892	-0.337002	0.337002	Loss of methylation	0.791696	0.454694	0.299965	2.18942e-15	9.29596e-10	37	21	22368940	+	N_Shore
cg23897302	7.12555e-10	0.000302541	-0.337299	0.337299	Loss of methylation	0.595534	0.258235	0.339651	1.35067e-28	5.73478e-23	37	14	103393970	+	N_Shore	AMN(body)
cg02570888	7.12555e-10	0.000302541	-0.339936	0.339936	Loss of methylation	0.584551	0.244615	0.331465	1.96816e-26	8.35653e-21	37	1	225864873	+	N_Shore
cg08641963	7.12555e-10	0.000302541	-0.341395	0.341395	Loss of methylation	0.519439	0.178044	0.31416	2.71597e-18	1.15316e-12	37	20	44451973	-	N_Shore	TNNC2(body)
cg18973628	7.12555e-10	0.000302541	-0.341383	0.341383	Loss of methylation	0.804951	0.463568	0.335434	2.64139e-33	1.1215e-27	37	11	94245350	-	N_Shore	LOC643037(tss1500)
cg15414773	7.12555e-10	0.000302541	-0.339487	0.339487	Loss of methylation	0.731183	0.391696	0.337218	1.34106e-28	5.69395e-23	37	1	1100360	+	Island
cg15865827	7.12555e-10	0.000302541	-0.337952	0.337952	Loss of methylation	0.697115	0.359163	0.332366	8.39153e-17	3.56292e-11	37	18	23713838	-	Island	PSMA8(body)
cg22012583	7.12555e-10	0.000302541	-0.341299	0.341299	Loss of methylation	0.545149	0.203849	0.322363	4.70601e-29	1.9981e-23	37	1	150947949	+	Island	CERS2(tss1500)
cg02696067	2.16091e-09	0.000917491	-0.335125	0.335125	Loss of methylation	0.708495	0.37337	0.312174	8.13974e-13	3.45602e-07	37	6	30850977	-	N_Shore	DDR1(tss1500)
cg05501509	7.12555e-10	0.000302541	-0.341118	0.341118	Loss of methylation	0.885183	0.544065	0.323598	4.81136e-21	2.04283e-15	37	17	75789529	-	Island
cg14794735	1.72921e-09	0.000734197	-0.341098	0.341098	Loss of methylation	0.829893	0.488795	0.31261	7.38056e-32	3.13368e-26	37	7	129415968	+	N_Shelf	MIR183(tss1500);MIR96(tss1500)
cg21813538	7.12555e-10	0.000302541	-0.329712	0.329712	Loss of methylation	0.6952	0.365488	0.31667	1.37092e-31	5.82074e-26	37	3	49967713	-	S_Shore	MON1A(tss1500)
cg00509187	1.54105e-09	0.000654308	-0.338914	0.338914	Loss of methylation	0.792747	0.453833	0.35291	1.46179e-19	6.20654e-14	37	13	44362093	-	S_Shore	ENOX1(tss1500)
cg15124926	2.4847e-08	0.0105497	-0.335438	0.335438	Loss of methylation	0.705127	0.369688	0.345121	6.75006e-16	2.86598e-10	37	11	102702624	-		WTAPP1(body)
cg23251248	9.22997e-10	0.000391892	-0.338649	0.338649	Loss of methylation	0.625104	0.286454	0.327283	6.45442e-20	2.74046e-14	37	14	55907374	-	Island	TBPL2(tss200)
cg08409225	7.12555e-10	0.000302541	-0.340621	0.340621	Loss of methylation	0.554978	0.214357	0.316996	1.02182e-25	4.3385e-20	37	12	56617737	+	N_Shore	NABP2(tss1500)
cg17105755	7.12555e-10	0.000302541	-0.337492	0.337492	Loss of methylation	0.441781	0.104289	0.338053	4.43396e-26	1.8826e-20	37	2	74875317	+	Island	M1AP(body);M1AP(tss200)
cg14295062	7.12555e-10	0.000302541	-0.339127	0.339127	Loss of methylation	0.647901	0.308775	0.332194	8.50061e-34	3.60924e-28	37	9	139949108	+	S_Shore	ENTPD2(tss1500)
cg13808012	7.12555e-10	0.000302541	-0.337015	0.337015	Loss of methylation	0.592687	0.255673	0.315136	3.28526e-23	1.39487e-17	37	1	244094935	+	Island	LOC339529(body)
cg02007567	7.12555e-10	0.000302541	-0.338151	0.338151	Loss of methylation	0.642319	0.304168	0.334638	9.01303e-23	3.82681e-17	37	16	10912696	+	Island	TVP23A(tss200)
cg23433008	1.67742e-09	0.000712207	-0.332775	0.332775	Loss of methylation	0.822645	0.48987	0.346116	3.0768e-19	1.30637e-13	37	5	179634578	+	Island	RASGEF1C(body)
cg20509119	1.19362e-09	0.000506795	-0.329782	0.329782	Loss of methylation	0.689098	0.359316	0.321669	3.02758e-14	1.28547e-08	37	X	39378476	-
cg14409029	9.54094e-09	0.00405095	-0.331534	0.331534	Loss of methylation	0.536808	0.205273	0.347874	5.18114e-10	0.000219984	37	11	19138243	+	N_Shore	ZDHHC13(tss1500)
cg17220161	7.12555e-10	0.000302541	-0.340436	0.340436	Loss of methylation	0.476093	0.135657	0.329333	1.1605e-26	4.9273e-21	37	1	203242601	-	Island
cg13663855	7.12555e-10	0.000302541	-0.338116	0.338116	Loss of methylation	0.651437	0.313321	0.34379	1.57562e-20	6.68988e-15	37	14	21095414	+	S_Shelf
cg19676181	7.12555e-10	0.000302541	-0.335627	0.335627	Loss of methylation	0.602721	0.267095	0.305053	3.98292e-25	1.69109e-19	37	4	56660398	+	S_Shore
cg09313482	7.76888e-10	0.000329856	-0.327312	0.327312	Loss of methylation	0.943288	0.615976	0.313092	2.20407e-16	9.35817e-11	37	8	120685317	-
cg06491573	7.12555e-10	0.000302541	-0.340243	0.340243	Loss of methylation	0.947356	0.607112	0.333038	1.18071e-23	5.01312e-18	37	3	126062601	-	Island	KLF15(body)
cg13374701	7.12555e-10	0.000302541	-0.337201	0.337201	Loss of methylation	0.978474	0.641273	0.333318	4.10428e-34	1.74262e-28	37	1	27190088	-	Island	SFN(body)
cg06846259	7.12555e-10	0.000302541	-0.340098	0.340098	Loss of methylation	0.691864	0.351766	0.336834	4.7143e-23	2.00163e-17	37	2	25384654	-	Island	POMC(body)
cg20367266	7.12555e-10	0.000302541	-0.324738	0.324738	Loss of methylation	0.69381	0.369072	0.33557	3.67873e-17	1.56194e-11	37	X	102585123	-		TCEAL7(body)
cg27539986	7.12555e-10	0.000302541	-0.334237	0.334237	Loss of methylation	0.428666	0.0944294	0.313351	2.72125e-23	1.15541e-17	37	1	6664103	-	S_Shore	KLHL21(tss1500)
cg10923408	7.12555e-10	0.000302541	-0.336925	0.336925	Loss of methylation	0.589516	0.25259	0.335704	3.49135e-19	1.48238e-13	37	13	31506710	+		TEX26(tss200);TEX26-AS1(body)
cg13290149	7.12555e-10	0.000302541	-0.333254	0.333254	Loss of methylation	0.779291	0.446038	0.32836	1.04709e-38	4.44578e-33	37	20	61002739	+		RBBP8NL(tss200)
cg20068058	7.12555e-10	0.000302541	-0.339747	0.339747	Loss of methylation	0.600216	0.26047	0.327903	5.50728e-28	2.33832e-22	37	11	46317859	-	S_Shore	CREB3L1(body)
cg04981056	7.12555e-10	0.000302541	-0.339743	0.339743	Loss of methylation	0.840407	0.500664	0.335553	6.7717e-32	2.87517e-26	37	3	195943444	+		SLC51A(body)
cg16419584	7.12555e-10	0.000302541	-0.334582	0.334582	Loss of methylation	0.558919	0.224337	0.324802	3.12546e-17	1.32703e-11	37	10	129947858	+	Island
cg27305460	7.76888e-10	0.000329856	-0.3282	0.3282	Loss of methylation	0.624943	0.296742	0.305594	3.08864e-17	1.3114e-11	37	15	29969096	-	S_Shore
cg24601559	7.12555e-10	0.000302541	-0.333777	0.333777	Loss of methylation	0.711244	0.377468	0.326393	2.67694e-20	1.13659e-14	37	2	43328536	+	S_Shore
cg14676272	3.87713e-09	0.00164617	-0.329421	0.329421	Loss of methylation	0.838129	0.508708	0.312637	4.30087e-17	1.82609e-11	37	8	49836160	+	Island
cg25924274	7.12555e-10	0.000302541	-0.335293	0.335293	Loss of methylation	0.616542	0.281249	0.34357	7.40932e-22	3.14589e-16	37	2	121071122	+
cg05822532	1.88701e-09	0.000801197	-0.336755	0.336755	Loss of methylation	0.40266	0.065905	0.328725	2.59132e-14	1.10024e-08	37	7	73442531	-		ELN(body)
cg14244636	1.00578e-09	0.000427039	-0.336063	0.336063	Loss of methylation	0.670364	0.334301	0.316839	1.24215e-18	5.27401e-13	37	10	100055918	+
cg02910281	7.12555e-10	0.000302541	-0.335763	0.335763	Loss of methylation	0.856072	0.520309	0.296785	7.83752e-21	3.3277e-15	37	1	39407451	-		RHBDL2(body)
cg14334161	7.12555e-10	0.000302541	-0.337586	0.337586	Loss of methylation	0.733897	0.396311	0.297542	1.05416e-27	4.4758e-22	37	10	72201622	-	S_Shore	NODAL(tss200)
cg19959917	7.12555e-10	0.000302541	-0.33853	0.33853	Loss of methylation	0.598376	0.259846	0.319451	1.13911e-27	4.83652e-22	37	10	44878373	-	N_Shore	CXCL12(body)
cg22215678	7.12555e-10	0.000302541	-0.334476	0.334476	Loss of methylation	0.732019	0.397543	0.328603	1.05095e-24	4.4622e-19	37	18	19191718	-	N_Shore	SNRPD1(tss1500)
cg08166631	7.12555e-10	0.000302541	-0.332448	0.332448	Loss of methylation	0.840838	0.50839	0.316302	2.52522e-22	1.07217e-16	37	1	40599011	+	Island
cg05135729	7.76888e-10	0.000329856	-0.33593	0.33593	Loss of methylation	0.776354	0.440424	0.312847	1.17785e-16	5.001e-11	37	X	118406951	+	Island
cg05148717	7.12555e-10	0.000302541	-0.327794	0.327794	Loss of methylation	0.927578	0.599784	0.319149	2.29089e-23	9.72679e-18	37	6	28829171	-	N_Shelf	LOC401242(body)
cg01628528	1.00578e-09	0.000427039	-0.33259	0.33259	Loss of methylation	0.907263	0.574672	0.330003	2.77032e-19	1.17624e-13	37	13	24882594	-	Island	C1QTNF9(tss1500)
cg13305951	7.12555e-10	0.000302541	-0.335771	0.335771	Loss of methylation	0.672834	0.337063	0.320646	1.46639e-26	6.22611e-21	37	17	19314618	+		RNF112(body)
cg20200200	7.12555e-10	0.000302541	-0.338816	0.338816	Loss of methylation	0.686924	0.348107	0.307152	2.02898e-17	8.61477e-12	37	1	18807388	+	N_Shore	KLHDC7A(tss200)
cg10424681	7.12555e-10	0.000302541	-0.335974	0.335974	Loss of methylation	0.486854	0.150879	0.335394	9.64344e-29	4.09447e-23	37	6	4079350	-	Island	C6orf201(tss200);FAM217A(body)
cg16783571	7.12555e-10	0.000302541	-0.334933	0.334933	Loss of methylation	0.82231	0.487376	0.302158	2.90644e-18	1.23403e-12	37	6	74064594	+	S_Shore	DPPA5(tss1500)
cg20270653	1.29996e-09	0.000551944	-0.335921	0.335921	Loss of methylation	0.735662	0.39974	0.312879	2.07962e-17	8.82979e-12	37	7	70962720	-		WBSCR17(body)
cg13356540	7.12555e-10	0.000302541	-0.330419	0.330419	Loss of methylation	0.894978	0.564559	0.298162	1.09388e-23	4.64444e-18	37	1	7449057	+		CAMTA1(body)
cg08597839	7.12555e-10	0.000302541	-0.337136	0.337136	Loss of methylation	0.490017	0.152881	0.349663	3.84622e-25	1.63305e-19	37	1	29461008	+	Island
cg07608867	7.12555e-10	0.000302541	-0.338507	0.338507	Loss of methylation	0.762221	0.423714	0.327847	8.18562e-25	3.4755e-19	37	10	49879854	+
cg13802736	7.12555e-10	0.000302541	-0.336685	0.336685	Loss of methylation	0.80387	0.467185	0.330033	6.57115e-34	2.79002e-28	37	1	157948536	+	N_Shore
cg12751521	7.12555e-10	0.000302541	-0.338187	0.338187	Loss of methylation	0.406512	0.0683246	0.296178	9.28827e-27	3.94367e-21	37	12	109711293	-
cg16968885	4.57436e-09	0.00194221	-0.327945	0.327945	Loss of methylation	0.800012	0.472067	0.288174	1.64765e-14	6.9957e-09	37	1	103574619	-		COL11A1(tss1500)
cg05950212	7.12555e-10	0.000302541	-0.336	0.336	Loss of methylation	0.618558	0.282558	0.32898	4.41349e-26	1.87391e-20	37	1	149860711	-	S_Shore	HIST2H2AB(tss1500)
cg17870909	7.12555e-10	0.000302541	-0.337284	0.337284	Loss of methylation	0.80341	0.466125	0.33641	2.88621e-28	1.22544e-22	37	21	47566968	-	S_Shore	FTCD(body)
cg09735896	7.12555e-10	0.000302541	-0.33489	0.33489	Loss of methylation	0.883419	0.548529	0.332381	8.65847e-28	3.67626e-22	37	17	39019978	-	Island	KRT12(body)
cg20860806	2.16091e-09	0.000917491	-0.335179	0.335179	Loss of methylation	0.735475	0.400296	0.332589	2.63725e-15	1.11974e-09	37	15	49267825	-	N_Shore
cg08327367	1.98633e-09	0.000843366	-0.338212	0.338212	Loss of methylation	0.898467	0.560255	0.290539	1.27754e-15	5.42426e-10	37	11	46934663	+		LRP4(body)
cg09361966	7.12555e-10	0.000302541	-0.337662	0.337662	Loss of methylation	0.772923	0.435261	0.318535	9.06046e-12	3.84694e-06	37	1	242220475	-	Island
cg05998486	7.12555e-10	0.000302541	-0.336459	0.336459	Loss of methylation	0.499241	0.162782	0.315447	1.52424e-27	6.4717e-22	37	7	150645092	-	S_Shore	KCNH2(body)
cg17091577	7.12555e-10	0.000302541	-0.335866	0.335866	Loss of methylation	0.489949	0.154083	0.321552	1.27802e-18	5.42631e-13	37	6	30854233	+	S_Shore	DDR1(body)
cg13881108	7.12555e-10	0.000302541	-0.331386	0.331386	Loss of methylation	0.681731	0.350344	0.331583	4.56379e-19	1.93772e-13	37	7	55073432	+	Island
cg14624145	7.12555e-10	0.000302541	-0.338015	0.338015	Loss of methylation	0.547337	0.209323	0.313004	1.36586e-18	5.79925e-13	37	17	37024169	-	N_Shore
cg08867399	7.76888e-10	0.000329856	-0.335058	0.335058	Loss of methylation	0.710989	0.375931	0.335435	4.87641e-20	2.07046e-14	37	2	129077561	-	Island	HS6ST1(tss1500)
cg24969520	7.12555e-10	0.000302541	-0.324275	0.324275	Loss of methylation	0.578435	0.25416	0.312597	2.25532e-16	9.57575e-11	37	10	45359715	-	N_Shore	TMEM72-AS1(body)
cg07939626	7.12555e-10	0.000302541	-0.333982	0.333982	Loss of methylation	0.664742	0.33076	0.313345	1.09397e-23	4.64483e-18	37	6	30853073	+	S_Shore	DDR1(body)
cg17816637	7.12555e-10	0.000302541	-0.336728	0.336728	Loss of methylation	0.593028	0.2563	0.305454	4.4228e-23	1.87786e-17	37	22	21387058	-	S_Shore	SLC7A4(tss1500)
cg21535947	7.12555e-10	0.000302541	-0.336344	0.336344	Loss of methylation	0.448278	0.111934	0.309383	2.25155e-25	9.55976e-20	37	13	25875133	-	Island	NUPL1(tss1500)
cg11203293	8.85863e-09	0.00376125	-0.337715	0.337715	Loss of methylation	0.686887	0.349172	0.305867	2.10858e-16	8.95272e-11	37	13	25777762	+
cg27170141	7.76888e-10	0.000329856	-0.329323	0.329323	Loss of methylation	0.838716	0.509394	0.320158	8.70009e-18	3.69394e-12	37	1	10711044	-	N_Shelf	CASZ1(body)
cg00050402	7.12555e-10	0.000302541	-0.334195	0.334195	Loss of methylation	0.506008	0.171813	0.32497	3.36697e-17	1.42957e-11	37	7	55073022	+	Island
cg08560952	7.12555e-10	0.000302541	-0.335116	0.335116	Loss of methylation	0.839034	0.503918	0.355885	3.06908e-33	1.30309e-27	37	16	50278816	-	N_Shore
cg03080147	7.12555e-10	0.000302541	-0.336856	0.336856	Loss of methylation	0.68727	0.350415	0.321416	5.45001e-32	2.314e-26	37	8	17270347	-	N_Shore	MTMR7(body)
cg19558933	1.09578e-09	0.000465253	-0.329446	0.329446	Loss of methylation	0.887661	0.558214	0.360022	2.22447e-15	9.44478e-10	37	11	134632242	-	Island
cg20964304	7.12555e-10	0.000302541	-0.33257	0.33257	Loss of methylation	0.563277	0.230707	0.309307	3.50728e-17	1.48914e-11	37	11	125040416	+	S_Shelf	PKNOX2(body)
cg17565967	7.12555e-10	0.000302541	-0.32988	0.32988	Loss of methylation	0.853822	0.523942	0.316856	5.60416e-36	2.37945e-30	37	20	61002711	+		RBBP8NL(tss200)
cg06520296	8.46875e-10	0.000359571	-0.336861	0.336861	Loss of methylation	0.575147	0.238286	0.337164	8.92366e-21	3.78886e-15	37	8	37350981	-
cg15083775	7.12555e-10	0.000302541	-0.337235	0.337235	Loss of methylation	0.876577	0.539343	0.317689	8.79709e-27	3.73512e-21	37	17	48054048	-	S_Shelf
cg00813720	7.12555e-10	0.000302541	-0.329618	0.329618	Loss of methylation	0.719305	0.389687	0.307552	1.2564e-25	5.33452e-20	37	5	153989231	-	N_Shore
cg26266427	7.76888e-10	0.000329856	-0.335639	0.335639	Loss of methylation	0.627181	0.291542	0.305677	1.99124e-12	8.45453e-07	37	6	32063838	+	Island	TNXB(body)
cg19421125	7.12555e-10	0.000302541	-0.332091	0.332091	Loss of methylation	0.445538	0.113447	0.315591	2.26984e-17	9.63744e-12	37	12	6882856	+	Island	LAG3(body)
cg24591835	1.72921e-09	0.000734197	-0.332895	0.332895	Loss of methylation	0.706656	0.373761	0.329534	1.48856e-26	6.32022e-21	37	5	76942048	-	S_Shore
cg06634862	7.12555e-10	0.000302541	-0.335831	0.335831	Loss of methylation	0.410998	0.075167	0.314189	2.59707e-23	1.10268e-17	37	4	54457645	-		LNX1(body);LNX1-AS2(tss1500)
cg19140429	4.21173e-09	0.00178824	-0.333855	0.333855	Loss of methylation	0.559609	0.225754	0.31922	1.03803e-15	4.40735e-10	37	17	48858746	+	Island
cg24146100	1.00578e-09	0.000427039	-0.336788	0.336788	Loss of methylation	0.687116	0.350328	0.294841	2.12916e-15	9.0401e-10	37	13	99737448	-	N_Shore	DOCK9(body)
cg17889682	2.29652e-08	0.00975069	-0.335109	0.335109	Loss of methylation	0.696202	0.361093	0.263819	2.44787e-08	0.0103933	37	7	95402733	+	S_Shore	DYNC1I1(body)
cg03146625	7.12555e-10	0.000302541	-0.335057	0.335057	Loss of methylation	0.601004	0.265946	0.320966	2.78788e-17	1.1837e-11	37	12	54448729	+	S_Shore	HOXC4(body)
cg07207652	9.22997e-10	0.000391892	-0.336655	0.336655	Loss of methylation	0.78051	0.443855	0.317903	1.28857e-17	5.47107e-12	37	17	45798257	-
cg06714761	7.12555e-10	0.000302541	-0.336612	0.336612	Loss of methylation	0.651453	0.314841	0.318529	5.10236e-32	2.16639e-26	37	1	201096289	-
cg08918020	7.12555e-10	0.000302541	-0.334378	0.334378	Loss of methylation	0.58623	0.251852	0.321548	8.25271e-22	3.50398e-16	37	20	30225706	+	Island	COX4I2(body)
cg27431761	7.12555e-10	0.000302541	-0.335517	0.335517	Loss of methylation	0.730785	0.395269	0.275743	5.13328e-12	2.17952e-06	37	11	8361327	+
cg22508928	1.00578e-09	0.000427039	-0.321696	0.321696	Loss of methylation	0.830233	0.508537	0.333806	4.37339e-17	1.85688e-11	37	1	10710134	-	S_Shore	CASZ1(body)
cg26802194	1.3165e-08	0.00558967	-0.336455	0.336455	Loss of methylation	0.670525	0.334071	0.316278	8.20355e-17	3.48311e-11	37	16	57916919	-	N_Shore	CNGB1(body)
cg03604322	2.55605e-09	0.00108526	-0.336454	0.336454	Loss of methylation	0.61889	0.282436	0.301999	8.73948e-12	3.71066e-06	37	22	32439052	+	Island	SLC5A1(body)
cg13946767	4.21173e-09	0.00178824	-0.328306	0.328306	Loss of methylation	0.530935	0.20263	0.280333	2.38624e-07	0.101316	37	1	153599671	-		S100A1(tss1500);S100A13(body);S100A13(tss200)
cg00386405	6.35357e-09	0.00269764	-0.329159	0.329159	Loss of methylation	0.947806	0.618647	0.320364	1.4975e-15	6.35817e-10	37	19	30863275	-	N_Shelf	ZNF536(tss200)
cg15371026	1.67742e-09	0.000712207	-0.325551	0.325551	Loss of methylation	0.665483	0.339931	0.321813	1.34388e-14	5.70593e-09	37	4	63682393	-
cg16613240	1.82551e-09	0.000775088	-0.33131	0.33131	Loss of methylation	0.651971	0.320661	0.330563	1.04774e-13	4.44856e-08	37	6	10099623	-
cg17765892	7.12555e-10	0.000302541	-0.325848	0.325848	Loss of methylation	0.881086	0.555238	0.328162	1.6174e-25	6.86726e-20	37	8	97156081	+	N_Shore	GDF6(body)
cg04160749	2.16091e-09	0.000917491	-0.331789	0.331789	Loss of methylation	0.786712	0.454923	0.35289	5.63317e-14	2.39176e-08	37	8	58172571	+	Island	LOC286177(tss1500)
cg00296018	7.12555e-10	0.000302541	-0.32912	0.32912	Loss of methylation	0.784941	0.455822	0.322048	3.89943e-20	1.65564e-14	37	5	141205206	-
cg21024112	7.12555e-10	0.000302541	-0.335007	0.335007	Loss of methylation	0.711459	0.376451	0.324699	1.92303e-32	8.16494e-27	37	6	41376993	+	Island
cg25224330	2.4847e-08	0.0105497	-0.336071	0.336071	Loss of methylation	0.900991	0.56492	0.338252	2.40969e-18	1.02312e-12	37	7	5278293	-
cg02358323	7.12555e-10	0.000302541	-0.33417	0.33417	Loss of methylation	0.715548	0.381378	0.309904	6.69047e-28	2.84068e-22	37	11	44541718	+	Island
cg14192299	8.46875e-10	0.000359571	-0.325509	0.325509	Loss of methylation	0.837103	0.511593	0.318313	2.25455e-13	9.57252e-08	37	19	46417639	-	Island	NANOS2(body)
cg18269141	7.12555e-10	0.000302541	-0.327785	0.327785	Loss of methylation	0.664472	0.336686	0.314788	1.29245e-18	5.48758e-13	37	1	2063966	-	Island	PRKCZ(body)
cg03829542	7.12555e-10	0.000302541	-0.331649	0.331649	Loss of methylation	0.797806	0.466157	0.311811	1.38478e-31	5.87958e-26	37	11	67029374	+
cg25428553	7.12555e-10	0.000302541	-0.333421	0.333421	Loss of methylation	0.380036	0.0466149	0.339776	9.42409e-18	4.00134e-12	37	2	105275706	-	Island
cg23629166	9.22997e-10	0.000391892	-0.326175	0.326175	Loss of methylation	0.808718	0.482543	0.325964	1.07632e-20	4.56991e-15	37	1	2345368	+	N_Shore	PEX10(tss1500)
cg05631230	8.46875e-10	0.000359571	-0.335879	0.335879	Loss of methylation	0.546048	0.210169	0.32515	7.44173e-15	3.15965e-09	37	11	116522252	+
cg14518658	7.12555e-10	0.000302541	-0.335106	0.335106	Loss of methylation	0.463812	0.128706	0.314866	8.76568e-33	3.72179e-27	37	22	37726676	+	N_Shelf
cg00872984	1.19362e-09	0.000506795	-0.335788	0.335788	Loss of methylation	0.521314	0.185527	0.303422	2.06997e-10	8.7888e-05	37	6	32063991	+	Island	TNXB(body)
cg12860635	7.83798e-10	0.00033279	-0.333347	0.333347	Loss of methylation	0.832989	0.499642	0.307641	7.47341e-21	3.17311e-15	37	6	30095140	-	N_Shore
cg00088688	1.82551e-09	0.000775088	-0.332347	0.332347	Loss of methylation	0.67609	0.343743	0.313764	1.87852e-14	7.97594e-09	37	6	167560504	+
cg27422857	2.3504e-09	0.000997948	-0.329742	0.329742	Loss of methylation	0.699192	0.36945	0.31459	6.22345e-12	2.64239e-06	37	2	105853526	-	Island
cg14575854	7.12555e-10	0.000302541	-0.335586	0.335586	Loss of methylation	0.811154	0.475567	0.313373	2.7328e-20	1.16031e-14	37	17	37896175	+		GRB7(body);GRB7(tss200)
cg06213635	2.29652e-08	0.00975069	-0.326612	0.326612	Loss of methylation	0.58917	0.262558	0.349289	6.96482e-13	2.95717e-07	37	11	129488336	-	S_Shore
cg03792788	7.12555e-10	0.000302541	-0.333596	0.333596	Loss of methylation	0.528178	0.194582	0.332751	6.89481e-27	2.92744e-21	37	2	121338607	+	S_Shelf
cg10587449	7.12555e-10	0.000302541	-0.330877	0.330877	Loss of methylation	0.783573	0.452696	0.323566	1.54362e-30	6.554e-25	37	17	2654874	+	S_Shore
cg10376827	7.12555e-10	0.000302541	-0.334636	0.334636	Loss of methylation	0.601896	0.26726	0.354019	5.10079e-22	2.16573e-16	37	10	88730324	+	N_Shore	ADIRF(body);AGAP11(tss200)
cg20118840	7.12555e-10	0.000302541	-0.335558	0.335558	Loss of methylation	0.639267	0.303709	0.307183	1.62669e-26	6.90671e-21	37	11	119928838	-
cg25123895	1.00578e-09	0.000427039	-0.335535	0.335535	Loss of methylation	0.605106	0.26957	0.325167	8.68156e-17	3.68607e-11	37	2	21267113	-	S_Shore	APOB(tss200)
cg15851278	9.22997e-10	0.000391892	-0.335495	0.335495	Loss of methylation	0.826087	0.490592	0.312149	2.04356e-19	8.67666e-14	37	11	73669449	-		DNAJB13(body)
cg19734801	1.19362e-09	0.000506795	-0.324999	0.324999	Loss of methylation	0.972663	0.647664	0.304626	2.13936e-19	9.08343e-14	37	5	131281112	-	Island	LOC728637(body)
cg13888070	7.12555e-10	0.000302541	-0.335455	0.335455	Loss of methylation	0.449065	0.11361	0.322499	7.67575e-26	3.25902e-20	37	3	169684056	+	N_Shore	LOC100128164(body);SEC62(tss1500)
cg22620027	7.12555e-10	0.000302541	-0.330863	0.330863	Loss of methylation	0.840123	0.50926	0.305201	1.93578e-20	8.21903e-15	37	1	21824391	+
cg27387888	7.12555e-10	0.000302541	-0.327425	0.327425	Loss of methylation	0.980273	0.652848	0.29978	1.79066e-15	7.6029e-10	37	22	19724444	+	Island
cg18762806	7.12555e-10	0.000302541	-0.334797	0.334797	Loss of methylation	0.6124	0.277603	0.324461	2.96905e-19	1.26062e-13	37	8	48676000	+	N_Shore
cg26684363	7.12555e-10	0.000302541	-0.335352	0.335352	Loss of methylation	0.469966	0.134614	0.34075	4.22647e-28	1.7945e-22	37	7	140135365	+	Island
cg03253303	4.21173e-09	0.00178824	-0.331595	0.331595	Loss of methylation	0.70832	0.376725	0.317335	1.2781e-17	5.42663e-12	37	17	29753081	-		RAB11FIP4(body)
cg11632685	7.12555e-10	0.000302541	-0.335007	0.335007	Loss of methylation	0.847638	0.512631	0.293216	1.58181e-22	6.71616e-17	37	20	25128770	-	Island	LOC284798(body);LOC284798(tss200)
cg11521079	7.12555e-10	0.000302541	-0.335079	0.335079	Loss of methylation	0.573526	0.238447	0.319863	2.0766e-22	8.81695e-17	37	17	78955599	+	S_Shore
cg03125400	7.12555e-10	0.000302541	-0.333885	0.333885	Loss of methylation	0.698498	0.364613	0.319641	1.02077e-23	4.33406e-18	37	2	43327937	-	Island
cg23926439	1.41551e-09	0.000601005	-0.33236	0.33236	Loss of methylation	0.566775	0.234415	0.282991	5.23429e-13	2.22241e-07	37	1	228890884	-	Island
cg03253268	7.12555e-10	0.000302541	-0.328405	0.328405	Loss of methylation	0.539498	0.211094	0.317619	4.87491e-25	2.06982e-19	37	21	44592883	+	Island	CRYAA(body)
cg26279372	7.12555e-10	0.000302541	-0.329606	0.329606	Loss of methylation	0.657339	0.327733	0.355767	3.72503e-25	1.5816e-19	37	14	101036192	-	S_Shore	BEGAIN(tss200)
cg03139204	7.12555e-10	0.000302541	-0.327129	0.327129	Loss of methylation	0.740835	0.413706	0.326255	3.44694e-16	1.46352e-10	37	X	46937658	+	Island	RGN(tss200)
cg09062638	7.12555e-10	0.000302541	-0.334919	0.334919	Loss of methylation	0.914506	0.579588	0.330076	1.53863e-34	6.53282e-29	37	1	23003490	+	Island
cg05606376	5.16366e-09	0.00219242	-0.326803	0.326803	Loss of methylation	0.892826	0.566023	0.30962	1.81139e-11	7.69089e-06	37	5	38446192	+		EGFLAM(body)
cg08222513	4.89283e-09	0.00207743	-0.317339	0.317339	Loss of methylation	0.556899	0.239561	0.276413	9.79372e-12	4.15828e-06	37	6	30079280	-		TRIM31(body)
cg06856687	7.12555e-10	0.000302541	-0.334621	0.334621	Loss of methylation	0.614664	0.280043	0.328871	3.23658e-26	1.37421e-20	37	20	44934509	+	N_Shore	CDH22(body)
cg24642820	7.12555e-10	0.000302541	-0.330647	0.330647	Loss of methylation	0.451304	0.120657	0.302348	1.34084e-18	5.69302e-13	37	3	13462465	-	S_Shore	NUP210(tss1500)
cg05955675	7.76888e-10	0.000329856	-0.327125	0.327125	Loss of methylation	0.750917	0.423791	0.337375	3.59726e-18	1.52734e-12	37	16	85206653	-	S_Shore
cg09179916	3.28377e-09	0.00139424	-0.325249	0.325249	Loss of methylation	0.865152	0.539903	0.311555	1.31594e-13	5.58729e-08	37	5	38445834	-		EGFLAM(body)
cg23661466	7.12555e-10	0.000302541	-0.3303	0.3303	Loss of methylation	0.484765	0.154465	0.317839	2.05578e-28	8.72857e-23	37	10	63657173	+
cg02738086	7.12555e-10	0.000302541	-0.32203	0.32203	Loss of methylation	0.723651	0.401621	0.318737	9.45197e-27	4.01317e-21	37	22	41941494	+	S_Shore	POLR3H(tss1500)
cg12905085	7.12555e-10	0.000302541	-0.334104	0.334104	Loss of methylation	0.487041	0.152937	0.320974	1.13183e-24	4.80557e-19	37	1	32054510	+	Island
cg01501896	7.12555e-10	0.000302541	-0.333567	0.333567	Loss of methylation	0.840046	0.506479	0.337601	1.7884e-28	7.59331e-23	37	17	40274670	+	Island	HSPB9(tss200);KAT2A(tss1500)
cg16510654	7.12555e-10	0.000302541	-0.332309	0.332309	Loss of methylation	0.873592	0.541283	0.316658	3.20633e-27	1.36136e-21	37	1	16330625	-		C1orf64(tss200)
cg05903289	6.89432e-09	0.00292723	-0.327327	0.327327	Loss of methylation	0.604476	0.277149	0.314216	7.05646e-08	0.0299608	37	2	130345205	+	Island
cg03951833	7.12555e-10	0.000302541	-0.331859	0.331859	Loss of methylation	0.569216	0.237357	0.325894	3.25369e-18	1.38147e-12	37	1	147801103	-		NBPF8(body)
cg23536158	7.12555e-10	0.000302541	-0.330964	0.330964	Loss of methylation	0.903037	0.572073	0.326899	1.59178e-36	6.75849e-31	37	8	48172746	-	N_Shore	SPIDR(tss1500)
cg13159361	7.12555e-10	0.000302541	-0.326165	0.326165	Loss of methylation	0.723754	0.397589	0.304996	5.24669e-18	2.22767e-12	37	15	27819341	-
cg12526471	1.72921e-09	0.000734197	-0.332258	0.332258	Loss of methylation	0.593054	0.260797	0.301556	2.17508e-21	9.23509e-16	37	11	113929188	+	N_Shore	ZBTB16(tss1500)
cg22343877	7.12555e-10	0.000302541	-0.333634	0.333634	Loss of methylation	0.852249	0.518615	0.328593	1.97919e-28	8.40337e-23	37	1	175856781	-
cg07491676	4.29027e-08	0.0182159	-0.328783	0.328783	Loss of methylation	0.689662	0.360879	0.298284	3.59324e-16	1.52564e-10	37	15	76400783	+		C15orf27(body)
cg09760963	7.12555e-10	0.000302541	-0.328609	0.328609	Loss of methylation	0.474482	0.145873	0.3117	3.96181e-17	1.68213e-11	37	4	154680808	-	Island	RNF175(body)
cg24920126	1.98633e-09	0.000843366	-0.323793	0.323793	Loss of methylation	0.797632	0.473839	0.285492	2.94612e-15	1.25088e-09	37	6	5087266	+	S_Shore	PPP1R3G(body)
cg21854759	7.12555e-10	0.000302541	-0.333353	0.333353	Loss of methylation	0.868746	0.535393	0.332159	9.53882e-20	4.05005e-14	37	1	92012499	+	Island
cg01825213	7.12555e-10	0.000302541	-0.326891	0.326891	Loss of methylation	0.619977	0.293086	0.337088	2.80833e-23	1.19238e-17	37	9	98979965	-	N_Shore
cg08863620	7.12555e-10	0.000302541	-0.332057	0.332057	Loss of methylation	0.464931	0.132874	0.288003	9.12205e-30	3.87309e-24	37	10	88136768	+	Island
cg05563558	7.12555e-10	0.000302541	-0.333194	0.333194	Loss of methylation	0.618626	0.285432	0.271389	3.14687e-18	1.33612e-12	37	12	3445716	+
cg02610813	7.12555e-10	0.000302541	-0.330187	0.330187	Loss of methylation	0.724904	0.394717	0.328729	3.51024e-23	1.4904e-17	37	7	99067317	-	N_Shelf
cg08930131	8.11335e-09	0.00344481	-0.331656	0.331656	Loss of methylation	0.847979	0.516322	0.287744	1.46275e-13	6.21065e-08	37	5	177811198	-		COL23A1(body)
cg26227310	7.12555e-10	0.000302541	-0.33048	0.33048	Loss of methylation	0.78385	0.45337	0.330216	1.62986e-32	6.92014e-27	37	10	102884087	-	S_Shore	TLX1NB(body)
cg14950193	1.19362e-09	0.000506795	-0.331766	0.331766	Loss of methylation	0.509978	0.178212	0.349552	3.78382e-20	1.60656e-14	37	7	89873797	+	N_Shore	C7orf63(tss1500)
cg04863005	6.8033e-08	0.0288859	-0.327839	0.327839	Loss of methylation	0.584326	0.256487	0.290073	1.47379e-05	1	37	1	59043208	+	Island	TACSTD2(tss200)
cg10825234	1.41551e-09	0.000601005	-0.332796	0.332796	Loss of methylation	0.861005	0.528209	0.310359	4.5384e-17	1.92694e-11	37	4	1041061	-	N_Shelf
cg16391327	2.1222e-08	0.00901056	-0.326106	0.326106	Loss of methylation	0.624838	0.298732	0.345207	1.13397e-12	4.81468e-07	37	15	38746048	+	N_Shore	FAM98B(tss1500)
cg17329164	7.12555e-10	0.000302541	-0.332325	0.332325	Loss of methylation	0.439752	0.107427	0.316022	1.78623e-18	7.58409e-13	37	6	32121259	-	N_Shore	LOC100507547(body);PPT2(body);PPT2(tss1500);PPT2-EGFL8(tss1500)
cg10140454	3.28377e-09	0.00139424	-0.330006	0.330006	Loss of methylation	0.440934	0.110928	0.290449	4.31211e-09	0.00183086	37	17	17626019	+	Island	RAI1(body)
cg22382854	7.12555e-10	0.000302541	-0.332553	0.332553	Loss of methylation	0.759456	0.426903	0.299802	4.55596e-26	1.9344e-20	37	17	56124169	+
cg13705830	8.46875e-10	0.000359571	-0.328202	0.328202	Loss of methylation	0.7016	0.373397	0.320161	3.84184e-22	1.63119e-16	37	9	89518557	+
cg14221766	7.12555e-10	0.000302541	-0.331307	0.331307	Loss of methylation	0.451318	0.120011	0.307596	1.1395e-22	4.83816e-17	37	9	36818572	+
cg06679270	3.9704e-08	0.0168578	-0.325728	0.325728	Loss of methylation	0.628454	0.302727	0.275771	3.47733e-06	1	37	15	101084980	+	Island	CERS3(tss200)
cg26364871	1.19362e-09	0.000506795	-0.329287	0.329287	Loss of methylation	0.878597	0.549309	0.305239	7.65076e-17	3.24841e-11	37	10	1889757	+
cg02962952	7.12555e-10	0.000302541	-0.332265	0.332265	Loss of methylation	0.737054	0.404789	0.315891	8.955e-21	3.80217e-15	37	17	75789439	+	Island
cg25390787	1.41551e-09	0.000601005	-0.326843	0.326843	Loss of methylation	0.735035	0.408192	0.313668	6.07384e-13	2.57887e-07	37	6	49681299	+		CRISP2(body)
cg22500876	7.12555e-10	0.000302541	-0.328467	0.328467	Loss of methylation	0.632022	0.303555	0.306176	2.25184e-22	9.56099e-17	37	7	45187902	-
cg05917111	7.12555e-10	0.000302541	-0.325177	0.325177	Loss of methylation	0.708228	0.38305	0.292429	1.61412e-16	6.85332e-11	37	16	75568999	+		CHST5(body)
cg00659878	1.4262e-08	0.00605544	-0.331155	0.331155	Loss of methylation	0.935785	0.60463	0.336929	8.99027e-17	3.81714e-11	37	1	229706242	+
cg11598935	7.12555e-10	0.000302541	-0.332168	0.332168	Loss of methylation	0.534491	0.202323	0.309833	4.8434e-24	2.05644e-18	37	20	55837619	+	N_Shore	BMP7(body)
cg10085138	7.12555e-10	0.000302541	-0.323982	0.323982	Loss of methylation	0.824829	0.500848	0.315718	1.21779e-21	5.17059e-16	37	7	25991722	+	S_Shore
cg20364512	7.12555e-10	0.000302541	-0.325024	0.325024	Loss of methylation	0.830357	0.505332	0.342646	1.70134e-29	7.22364e-24	37	22	28199338	-	S_Shore
cg15656686	7.12555e-10	0.000302541	-0.331565	0.331565	Loss of methylation	0.65581	0.324244	0.323182	1.1091e-21	4.7091e-16	37	6	30854551	+	S_Shore	DDR1(body)
cg21545013	7.12555e-10	0.000302541	-0.329186	0.329186	Loss of methylation	0.798553	0.469366	0.301396	2.85335e-31	1.21149e-25	37	1	8407891	-	S_Shelf
cg05411132	2.4847e-08	0.0105497	-0.310564	0.310564	Loss of methylation	0.780531	0.469967	0.302269	4.23189e-09	0.0017968	37	X	99195115	-	S_Shore	XRCC6P5(tss1500)
cg06647332	7.12555e-10	0.000302541	-0.326064	0.326064	Loss of methylation	0.86435	0.538286	0.30242	2.66536e-25	1.13167e-19	37	5	131281008	-	Island	LOC728637(body)
cg06238004	8.79904e-09	0.00373595	-0.331934	0.331934	Loss of methylation	0.866421	0.534487	0.307223	8.69053e-10	0.000368988	37	17	42029727	-	N_Shore
cg00540400	7.76888e-10	0.000329856	-0.326043	0.326043	Loss of methylation	0.750003	0.42396	0.326392	8.80447e-16	3.73825e-10	37	15	79124168	+	Island
cg06454084	9.22997e-10	0.000391892	-0.328527	0.328527	Loss of methylation	0.877466	0.54894	0.331695	7.64257e-21	3.24493e-15	37	19	47158242	+		DACT3(body)
cg13688770	7.12555e-10	0.000302541	-0.330078	0.330078	Loss of methylation	0.675827	0.345749	0.309381	3.89286e-18	1.65285e-12	37	4	2367137	+	S_Shore	ZFYVE28(body);ZFYVE28(tss1500)
cg27464846	1.41551e-09	0.000601005	-0.318454	0.318454	Loss of methylation	0.761837	0.443383	0.292424	5.8154e-15	2.46914e-09	37	16	88268600	-	S_Shore
cg17393016	2.77918e-09	0.00118	-0.329782	0.329782	Loss of methylation	0.620428	0.290646	0.334704	5.44385e-12	2.31138e-06	37	17	79283390	+	N_Shore	LINC00482(tss1500)
cg03983336	1.54105e-09	0.000654308	-0.318026	0.318026	Loss of methylation	0.852148	0.534121	0.282503	9.86369e-14	4.18798e-08	37	2	108602542	+	N_Shore	SLC5A7(tss1500)
cg15013527	7.12555e-10	0.000302541	-0.322354	0.322354	Loss of methylation	0.545235	0.222881	0.308374	4.35795e-14	1.85033e-08	37	11	316339	-	Island
cg09810089	7.12555e-10	0.000302541	-0.329501	0.329501	Loss of methylation	0.39397	0.0644688	0.304237	4.18233e-14	1.77576e-08	37	1	211652688	+	Island	RD3(body)
cg16215084	7.76888e-10	0.000329856	-0.328599	0.328599	Loss of methylation	0.692228	0.363629	0.304254	9.09698e-20	3.86245e-14	37	6	30853948	-	S_Shore	DDR1(body)
cg21471580	1.54105e-09	0.000654308	-0.32467	0.32467	Loss of methylation	0.899926	0.575256	0.354747	1.14004e-19	4.84046e-14	37	8	22132874	-	Island	PIWIL2(body);PIWIL2(tss1500)
cg19154438	7.12555e-10	0.000302541	-0.330123	0.330123	Loss of methylation	0.653211	0.323088	0.301506	6.47905e-23	2.75091e-17	37	19	45825730	+	N_Shore	CKM(body)
cg12845268	7.12555e-10	0.000302541	-0.327469	0.327469	Loss of methylation	0.512054	0.184585	0.323021	6.15041e-26	2.61138e-20	37	10	63657363	+
cg10197057	1.82551e-09	0.000775088	-0.330606	0.330606	Loss of methylation	0.499021	0.168414	0.319843	8.31179e-18	3.52907e-12	37	1	42612518	+	S_Shore
cg08450021	3.87713e-09	0.00164617	-0.328095	0.328095	Loss of methylation	0.582323	0.254227	0.315056	8.20994e-11	3.48583e-05	37	11	111101517	-
cg23415434	7.83798e-10	0.00033279	-0.330939	0.330939	Loss of methylation	0.541889	0.21095	0.315858	7.2351e-20	3.07192e-14	37	2	131798869	+	S_Shore	ARHGEF4(body)
cg05156901	3.87713e-09	0.00164617	-0.323414	0.323414	Loss of methylation	0.616036	0.292622	0.310563	2.8717e-10	0.000121928	37	22	51016646	-	Island	CHKB-CPT1B(body);CPT1B(body);CPT1B(tss200)
cg27196974	1.54105e-09	0.000654308	-0.309064	0.309064	Loss of methylation	0.595716	0.286653	0.288191	1.09602e-11	4.65354e-06	37	17	80337729	+
cg11359720	7.12555e-10	0.000302541	-0.330787	0.330787	Loss of methylation	0.775046	0.444259	0.30625	1.41564e-20	6.01062e-15	37	21	45246441	+	Island
cg21038703	7.12555e-10	0.000302541	-0.330335	0.330335	Loss of methylation	0.78245	0.452115	0.309612	1.37497e-28	5.83793e-23	37	17	42248358	+		ASB16(body)
cg16559243	9.22997e-10	0.000391892	-0.321673	0.321673	Loss of methylation	0.841615	0.519942	0.295302	5.53829e-13	2.35148e-07	37	5	38445612	-		EGFLAM(body)
cg00487142	1.09578e-09	0.000465253	-0.329634	0.329634	Loss of methylation	0.569927	0.240293	0.315448	1.11937e-14	4.75269e-09	37	3	109056357	+		DPPA4(body)
cg19463349	1.96076e-08	0.0083251	-0.318252	0.318252	Loss of methylation	0.699495	0.381244	0.307018	1.36092e-08	0.00577826	37	13	27316791	+
cg16495975	7.12555e-10	0.000302541	-0.330548	0.330548	Loss of methylation	0.537844	0.207295	0.309151	3.57354e-21	1.51727e-15	37	16	8619855	+	Island	TMEM114(body)
cg04720348	7.12555e-10	0.000302541	-0.329537	0.329537	Loss of methylation	0.824978	0.495442	0.307073	6.1559e-21	2.61371e-15	37	5	72922873	+	S_Shore	ARHGEF28(body)
cg01467047	7.12555e-10	0.000302541	-0.320399	0.320399	Loss of methylation	0.871023	0.550624	0.333921	2.63474e-28	1.11867e-22	37	16	86611690	+	N_Shore	FOXL1(tss1500)
cg18210365	7.12555e-10	0.000302541	-0.330469	0.330469	Loss of methylation	0.781564	0.451095	0.306261	9.86541e-25	4.18871e-19	37	15	65066710	+	N_Shore	RBPMS2(body)
cg00892368	8.46875e-10	0.000359571	-0.314214	0.314214	Loss of methylation	0.66732	0.353107	0.300705	5.21588e-17	2.21459e-11	37	6	32847704	-	Island
cg16370398	8.46875e-10	0.000359571	-0.329783	0.329783	Loss of methylation	0.525285	0.195502	0.314283	2.6502e-14	1.12524e-08	37	12	54448913	+	S_Shore	HOXC4(body)
cg13569486	3.28273e-09	0.0013938	-0.326614	0.326614	Loss of methylation	0.446373	0.119759	0.273316	1.37754e-09	0.000584884	37	11	8290738	-	S_Shore	LMO1(tss1500)
cg16530165	7.12555e-10	0.000302541	-0.329485	0.329485	Loss of methylation	0.666797	0.337312	0.297004	2.00085e-25	8.49531e-20	37	2	232792397	-	S_Shore	NPPC(tss1500)
cg03540028	7.12555e-10	0.000302541	-0.328236	0.328236	Loss of methylation	0.664334	0.336098	0.3274	7.94952e-22	3.37525e-16	37	21	43183977	+	N_Shelf	RIPK4(body)
cg21542078	7.12555e-10	0.000302541	-0.325171	0.325171	Loss of methylation	0.803687	0.478516	0.300129	7.93748e-16	3.37014e-10	37	19	49700006	-	Island	TRPM4(body)
cg18050844	7.12555e-10	0.000302541	-0.324842	0.324842	Loss of methylation	0.903959	0.579117	0.303446	2.95967e-25	1.25663e-19	37	17	44909987	+
cg00961617	7.12555e-10	0.000302541	-0.330163	0.330163	Loss of methylation	0.80198	0.471817	0.350206	1.54553e-24	6.56209e-19	37	17	37782380	+	N_Shore	PPP1R1B(tss1500)
cg00355514	7.12555e-10	0.000302541	-0.328507	0.328507	Loss of methylation	0.774028	0.445521	0.316567	8.56381e-27	3.63607e-21	37	13	24914782	-	Island
cg08328513	8.46875e-10	0.000359571	-0.327926	0.327926	Loss of methylation	0.410618	0.0826929	0.306284	2.23789e-14	9.50177e-09	37	5	78365691	+	Island	BHMT2(body);DMGDH(tss200)
cg23651872	7.12555e-10	0.000302541	-0.323997	0.323997	Loss of methylation	0.645041	0.321044	0.311062	3.93456e-18	1.67056e-12	37	17	77924733	-	S_Shore	TBC1D16(body);TBC1D16(tss200)
cg27625401	7.12555e-10	0.000302541	-0.329996	0.329996	Loss of methylation	0.786894	0.456898	0.308843	1.03555e-27	4.3968e-22	37	16	3148536	-		ZSCAN10(body)
cg07703976	7.76888e-10	0.000329856	-0.327432	0.327432	Loss of methylation	0.957524	0.630092	0.305258	6.15675e-18	2.61407e-12	37	7	48494734	+	Island	ABCA13(body)
cg02463440	7.12555e-10	0.000302541	-0.32228	0.32228	Loss of methylation	0.943839	0.621559	0.338618	4.14474e-24	1.7598e-18	37	8	22132932	-	Island	PIWIL2(body);PIWIL2(tss200)
cg20071884	8.46875e-10	0.000359571	-0.310517	0.310517	Loss of methylation	0.820431	0.509913	0.291037	7.00522e-14	2.97432e-08	37	X	118284647	+	Island	KIAA1210(tss200)
cg09974661	9.22997e-10	0.000391892	-0.329238	0.329238	Loss of methylation	0.550985	0.221747	0.253174	1.35255e-07	0.0574275	37	2	3642634	+	Island	COLEC11(body)
cg03814644	4.96731e-09	0.00210905	-0.322744	0.322744	Loss of methylation	0.702022	0.379278	0.313333	1.43625e-14	6.0981e-09	37	6	166354095	-	Island	LINC00473(body)
cg22849665	7.12555e-10	0.000302541	-0.329822	0.329822	Loss of methylation	0.396928	0.0671059	0.303162	3.89031e-19	1.65177e-13	37	6	32118375	-	Island	PRRT1(body)
cg22343728	4.21173e-09	0.00178824	-0.328655	0.328655	Loss of methylation	0.663233	0.334578	0.286773	7.0339e-10	0.000298649	37	22	46287028	+	S_Shore
cg00318347	7.12555e-10	0.000302541	-0.325685	0.325685	Loss of methylation	0.64055	0.314864	0.311708	4.94265e-23	2.09858e-17	37	8	25812500	-		EBF2(body)
cg27648238	7.12555e-10	0.000302541	-0.319339	0.319339	Loss of methylation	0.881028	0.561689	0.322857	7.8122e-25	3.31695e-19	37	8	120685601	+
cg03557725	7.12555e-10	0.000302541	-0.32974	0.32974	Loss of methylation	0.463186	0.133447	0.327923	9.80621e-22	4.16358e-16	37	12	96251912	+	N_Shore	SNRPF(tss1500)
cg24661236	1.41551e-09	0.000601005	-0.329716	0.329716	Loss of methylation	0.558379	0.228663	0.298273	7.71681e-13	3.27645e-07	37	6	36930062	-	Island	PI16(body)
cg09852697	7.12555e-10	0.000302541	-0.32482	0.32482	Loss of methylation	0.784366	0.459546	0.316917	1.05573e-25	4.48248e-20	37	1	3616642	-		TP73(body)
cg23737190	1.41551e-09	0.000601005	-0.329649	0.329649	Loss of methylation	0.518604	0.188955	0.309582	7.51401e-13	3.19035e-07	37	6	36930021	-	Island	PI16(body)
cg05687834	7.12555e-10	0.000302541	-0.324534	0.324534	Loss of methylation	0.70207	0.377536	0.301582	4.75864e-25	2.02045e-19	37	12	106534276	+	S_Shore	NUAK1(tss1500)
cg11097968	7.12555e-10	0.000302541	-0.326707	0.326707	Loss of methylation	0.606035	0.279328	0.31422	9.16483e-30	3.89126e-24	37	14	103012188	+	S_Shore
cg25547332	7.12555e-10	0.000302541	-0.325215	0.325215	Loss of methylation	0.886407	0.561192	0.311036	2.9104e-29	1.23571e-23	37	5	131281432	+	Island	LOC728637(tss200)
cg15574301	8.46875e-10	0.000359571	-0.328279	0.328279	Loss of methylation	0.54838	0.220101	0.324681	2.61388e-15	1.10982e-09	37	5	131607097	+	Island	PDLIM4(body)
cg16358155	8.91406e-09	0.00378479	-0.329369	0.329369	Loss of methylation	0.811546	0.482177	0.345957	2.69792e-10	0.00011455	37	3	195490169	-	S_Shore	MUC4(body)
cg15665630	7.12555e-10	0.000302541	-0.326778	0.326778	Loss of methylation	0.513459	0.186681	0.318718	2.89116e-25	1.22754e-19	37	3	126397794	-	N_Shore
cg00056497	8.46875e-10	0.000359571	-0.323032	0.323032	Loss of methylation	0.603147	0.280115	0.333778	6.06073e-18	2.5733e-12	37	10	134785521	-		LOC399829(body)
cg06840491	8.46875e-10	0.000359571	-0.32933	0.32933	Loss of methylation	0.820804	0.491474	0.31386	3.92517e-22	1.66657e-16	37	10	48416966	-	S_Shelf	GDF2(tss200)
cg08198488	3.87713e-09	0.00164617	-0.329262	0.329262	Loss of methylation	0.820744	0.491481	0.28621	5.39232e-14	2.2895e-08	37	15	63333792	+	N_Shore	TPM1(tss1500)
cg18942934	1.00578e-09	0.000427039	-0.312547	0.312547	Loss of methylation	0.645414	0.332867	0.299395	1.11655e-15	4.74074e-10	37	6	32847762	+	Island
cg00099295	7.12555e-10	0.000302541	-0.329238	0.329238	Loss of methylation	0.443281	0.114043	0.326507	1.1772e-18	4.99823e-13	37	3	12597720	-	N_Shore	MKRN2(tss1500)
cg04123507	7.12555e-10	0.000302541	-0.329013	0.329013	Loss of methylation	0.936028	0.607016	0.294576	8.92018e-17	3.78738e-11	37	12	52695270	+	N_Shore	KRT86(tss1500)
cg18646240	7.12555e-10	0.000302541	-0.325046	0.325046	Loss of methylation	0.606374	0.281327	0.334675	6.07432e-20	2.57907e-14	37	1	40626599	+	N_Shore	RLF(tss1500)
cg02066331	7.76888e-10	0.000329856	-0.326554	0.326554	Loss of methylation	0.569321	0.242767	0.320229	1.6825e-23	7.14366e-18	37	6	17282778	-	S_Shore	RBM24(body);RBM24(tss200)
cg11560654	2.4847e-08	0.0105497	-0.320065	0.320065	Loss of methylation	0.754497	0.434432	0.282716	5.39952e-08	0.0229256	37	13	27317117	+
cg09408902	7.12555e-10	0.000302541	-0.323794	0.323794	Loss of methylation	0.533302	0.209508	0.312344	1.95317e-25	8.29287e-20	37	2	121338544	+	S_Shelf
cg17976873	3.28377e-09	0.00139424	-0.325305	0.325305	Loss of methylation	0.601851	0.276546	0.297303	8.26918e-12	3.51098e-06	37	14	23352295	+	N_Shelf	REM2(tss200)
cg16468843	7.34201e-08	0.0311732	-0.320356	0.320356	Loss of methylation	0.810841	0.490485	0.280628	6.13186e-12	2.6035e-06	37	3	10370624	-	Island	ATP2B2(body)
cg25447894	7.12555e-10	0.000302541	-0.324602	0.324602	Loss of methylation	0.605569	0.280967	0.310049	5.76068e-25	2.44591e-19	37	22	41957443	-		CSDC2(body)
cg21116077	7.12555e-10	0.000302541	-0.321707	0.321707	Loss of methylation	0.836998	0.515291	0.306102	1.36364e-23	5.78982e-18	37	1	10920786	-
cg20673321	7.12555e-10	0.000302541	-0.321716	0.321716	Loss of methylation	0.668747	0.347031	0.300428	8.52658e-27	3.62026e-21	37	19	48049233	-	S_Shore	ZNF541(body)
cg22872778	8.46875e-10	0.000359571	-0.325387	0.325387	Loss of methylation	0.970906	0.645519	0.294065	1.37123e-13	5.82206e-08	37	7	48494156	-	N_Shore	ABCA13(body)
cg21902394	7.12555e-10	0.000302541	-0.322307	0.322307	Loss of methylation	0.831565	0.509258	0.324336	8.4314e-23	3.57985e-17	37	17	19883326	-	Island
cg13686059	1.00578e-09	0.000427039	-0.328924	0.328924	Loss of methylation	0.840011	0.511087	0.297829	1.69332e-15	7.18959e-10	37	2	11101549	-	S_Shore
cg15196156	7.12555e-10	0.000302541	-0.328909	0.328909	Loss of methylation	0.748839	0.41993	0.314083	1.20705e-24	5.12497e-19	37	1	40388395	-
cg07357827	7.76888e-10	0.000329856	-0.328733	0.328733	Loss of methylation	0.502417	0.173684	0.281318	3.61242e-11	1.53378e-05	37	3	12200835	+	S_Shore	SYN2(body);TIMP4(body)
cg24762889	7.76888e-10	0.000329856	-0.311608	0.311608	Loss of methylation	0.974275	0.662666	0.297517	1.09294e-19	4.64047e-14	37	6	29127871	-	Island
cg02726377	7.76888e-10	0.000329856	-0.323583	0.323583	Loss of methylation	0.596022	0.272439	0.313203	5.65915e-22	2.4028e-16	37	4	108745279	-	N_Shore	SGMS2(tss1500)
cg19433435	7.12555e-10	0.000302541	-0.32566	0.32566	Loss of methylation	0.780876	0.455216	0.31778	1.34831e-27	5.72475e-22	37	11	125366590	+	S_Shore	FEZ1(tss1500)
cg06861037	7.12555e-10	0.000302541	-0.32586	0.32586	Loss of methylation	0.75341	0.427551	0.338547	1.71007e-31	7.26072e-26	37	16	50278918	-	N_Shore
cg22457769	7.12555e-10	0.000302541	-0.324171	0.324171	Loss of methylation	0.579422	0.255251	0.313574	2.95089e-19	1.25291e-13	37	8	144822917	+	S_Shore	FAM83H-AS1(body)
cg09533178	7.12555e-10	0.000302541	-0.323895	0.323895	Loss of methylation	0.535834	0.211939	0.304219	4.14968e-23	1.7619e-17	37	19	55630336	+	S_Shore	PPP1R12C(tss1500)
cg10432947	7.76888e-10	0.000329856	-0.31913	0.31913	Loss of methylation	0.638306	0.319176	0.304311	7.98641e-19	3.39092e-13	37	4	2062441	-	Island	NAT8L(body)
cg00147172	3.87713e-09	0.00164617	-0.322643	0.322643	Loss of methylation	0.617744	0.295101	0.288706	3.37689e-12	1.43378e-06	37	22	46423604	+	Island
cg18582362	7.83798e-10	0.00033279	-0.325994	0.325994	Loss of methylation	0.5713	0.245305	0.321907	7.64719e-25	3.24689e-19	37	7	89975159	+	N_Shore	GTPBP10(tss1500)
cg00589002	7.12555e-10	0.000302541	-0.326621	0.326621	Loss of methylation	0.680665	0.354044	0.320415	9.31514e-30	3.95508e-24	37	1	3606082	+	N_Shore	TP73(body);TP73(tss1500)
cg19234738	7.12555e-10	0.000302541	-0.324725	0.324725	Loss of methylation	0.495482	0.170758	0.315778	9.52787e-23	4.0454e-17	37	3	134031551	+	N_Shore
cg15946312	7.12555e-10	0.000302541	-0.328155	0.328155	Loss of methylation	0.854286	0.526131	0.327347	3.32426e-27	1.41143e-21	37	5	180646880	-	Island
cg17239057	8.46875e-10	0.000359571	-0.321689	0.321689	Loss of methylation	0.515219	0.19353	0.327841	1.79295e-18	7.6126e-13	37	1	224363575	+
cg25953930	7.76888e-10	0.000329856	-0.328107	0.328107	Loss of methylation	0.602135	0.274028	0.322792	1.80551e-21	7.66595e-16	37	6	41462541	+
cg04136369	1.67742e-09	0.000712207	-0.323153	0.323153	Loss of methylation	0.714141	0.390988	0.286931	1.78605e-19	7.58333e-14	37	17	36070600	-		HNF1B(body)
cg00590063	7.76888e-10	0.000329856	-0.32779	0.32779	Loss of methylation	0.37637	0.0485797	0.359069	2.45016e-16	1.04031e-10	37	19	17918795	+	Island	B3GNT3(body)
cg02947450	1.88782e-09	0.000801542	-0.327752	0.327752	Loss of methylation	0.796866	0.469114	0.33906	2.17088e-15	9.21726e-10	37	10	22766861	-	Island
cg27561907	9.22997e-10	0.000391892	-0.327746	0.327746	Loss of methylation	0.789867	0.462121	0.314832	2.2977e-14	9.75569e-09	37	16	2848830	-	Island	PRSS41(body)
cg21833184	4.57436e-09	0.00194221	-0.319225	0.319225	Loss of methylation	0.689187	0.369962	0.283507	6.04481e-10	0.000256654	37	7	5112572	-	S_Shore	RBAK-RBAKDN(body);RBAKDN(body)
cg25845463	7.12555e-10	0.000302541	-0.322066	0.322066	Loss of methylation	0.718156	0.396089	0.314649	1.18467e-19	5.02994e-14	37	1	2064046	-	Island	PRKCZ(body)
cg26952618	7.12555e-10	0.000302541	-0.318957	0.318957	Loss of methylation	0.439203	0.120247	0.314079	8.06896e-19	3.42597e-13	37	16	10912545	-	Island	TVP23A(body)
cg03850936	5.85417e-09	0.0024856	-0.325959	0.325959	Loss of methylation	0.885349	0.559389	0.303946	4.31948e-15	1.83399e-09	37	6	168216524	+
cg07033475	1.09578e-09	0.000465253	-0.322677	0.322677	Loss of methylation	0.652301	0.329623	0.319827	5.14695e-15	2.18532e-09	37	11	13508769	+
cg14223001	1.67742e-09	0.000712207	-0.326363	0.326363	Loss of methylation	0.815167	0.488804	0.296639	7.32107e-15	3.10842e-09	37	11	44978881	+	Island
cg07068045	7.12555e-10	0.000302541	-0.323147	0.323147	Loss of methylation	0.838868	0.515721	0.313623	1.24835e-26	5.30032e-21	37	11	69312202	+
cg05573767	1.18026e-08	0.00501121	-0.327422	0.327422	Loss of methylation	0.536112	0.20869	0.256934	1.88011e-08	0.0079827	37	6	167171394	+		RPS6KA2(body)
cg06074123	7.12555e-10	0.000302541	-0.320609	0.320609	Loss of methylation	0.869111	0.548502	0.312936	2.27604e-25	9.66375e-20	37	4	56660460	+	S_Shore
cg14128068	7.12555e-10	0.000302541	-0.320383	0.320383	Loss of methylation	0.894392	0.574009	0.318857	3.99483e-34	1.69615e-28	37	9	96590527	+	S_Shore
cg17158564	6.35357e-09	0.00269764	-0.314408	0.314408	Loss of methylation	0.803538	0.48913	0.288934	3.79801e-14	1.61258e-08	37	10	5406890	+		UCN3(tss200)
cg17870997	6.8033e-08	0.0288859	-0.308522	0.308522	Loss of methylation	0.706181	0.397659	0.258865	2.43113e-07	0.103222	37	2	121498521	+	N_Shore
cg03961510	1.19362e-09	0.000506795	-0.321251	0.321251	Loss of methylation	0.945149	0.623897	0.298343	4.95605e-15	2.10427e-09	37	10	2978438	+
cg15398400	7.12555e-10	0.000302541	-0.326003	0.326003	Loss of methylation	0.573098	0.247095	0.293136	8.49696e-23	3.60769e-17	37	10	118429481	+	Island	C10orf82(body)
cg01185080	7.12555e-10	0.000302541	-0.326506	0.326506	Loss of methylation	0.54196	0.215454	0.303334	1.22111e-26	5.18465e-21	37	15	90543813	+	Island	ZNF710(tss1500)
cg22258713	1.00578e-09	0.000427039	-0.325548	0.325548	Loss of methylation	0.78848	0.462932	0.299589	5.45639e-13	2.31671e-07	37	8	144267518	-	Island
cg27597505	1.98633e-09	0.000843366	-0.326514	0.326514	Loss of methylation	0.701126	0.374611	0.32496	4.58418e-14	1.94638e-08	37	12	54148217	-	S_Shelf	CISTR-ACT(body)
cg15234845	7.12555e-10	0.000302541	-0.320589	0.320589	Loss of methylation	0.721666	0.401077	0.300001	3.5139e-17	1.49195e-11	37	10	102496500	+	N_Shore
cg07107113	7.12555e-10	0.000302541	-0.326277	0.326277	Loss of methylation	0.713495	0.387218	0.302361	2.45042e-30	1.04041e-24	37	1	16087752	+	S_Shore	FBLIM1(body)
cg16748643	7.76888e-10	0.000329856	-0.315648	0.315648	Loss of methylation	0.644354	0.328706	0.26983	2.86233e-13	1.21531e-07	37	16	1336696	+
cg04774597	7.12555e-10	0.000302541	-0.325885	0.325885	Loss of methylation	0.397872	0.0719876	0.316488	3.47422e-24	1.47511e-18	37	15	69744390	+	N_Shore	RPLP1(tss1500)
cg11906444	1.00578e-09	0.000427039	-0.326864	0.326864	Loss of methylation	0.754901	0.428037	0.307987	1.87778e-16	7.97281e-11	37	19	43858174	-		CD177(body)
cg27126225	7.12555e-10	0.000302541	-0.320955	0.320955	Loss of methylation	0.829532	0.508578	0.307661	9.4575e-24	4.01552e-18	37	11	8101793	+	N_Shore	TUB(body);TUB(tss1500)
cg17792740	7.83798e-10	0.00033279	-0.32675	0.32675	Loss of methylation	0.698212	0.371463	0.303652	8.83789e-26	3.75245e-20	37	10	88729315	+	N_Shore	ADIRF(body);AGAP11(tss1500)
cg24829409	1.54105e-09	0.000654308	-0.323082	0.323082	Loss of methylation	0.569746	0.246664	0.292508	4.33158e-12	1.83913e-06	37	8	58192753	-	Island	LINC00588(body)
cg27449258	7.12555e-10	0.000302541	-0.322847	0.322847	Loss of methylation	0.873695	0.550848	0.305018	2.12486e-27	9.02187e-22	37	21	46493436	+	N_Shore	ADARB1(tss1500);SSR4P1(tss1500)
cg12440062	7.76888e-10	0.000329856	-0.318747	0.318747	Loss of methylation	0.666101	0.347354	0.29496	2.41834e-15	1.02679e-09	37	6	49681391	+		CRISP2(tss200)
cg01025774	7.12555e-10	0.000302541	-0.32417	0.32417	Loss of methylation	0.579416	0.255246	0.305158	1.99872e-20	8.48626e-15	37	5	42944457	+	Island
cg15837308	1.3165e-08	0.00558967	-0.325486	0.325486	Loss of methylation	0.622083	0.296598	0.326242	7.16494e-09	0.00304213	37	6	32427751	+
cg12125332	1.72921e-09	0.000734197	-0.320848	0.320848	Loss of methylation	0.583173	0.262324	0.307008	3.01105e-22	1.27845e-16	37	14	75536561	+	S_Shore	ZC2HC1C(body)
cg20366479	7.12555e-10	0.000302541	-0.322428	0.322428	Loss of methylation	0.556572	0.234144	0.316027	7.50484e-21	3.18645e-15	37	2	217501125	-	S_Shelf	IGFBP2(body)
cg19112186	7.48403e-09	0.00317761	-0.318602	0.318602	Loss of methylation	0.593246	0.274644	0.298799	2.1788e-09	0.000925088	37	22	51016638	-	Island	CHKB-CPT1B(body);CPT1B(body);CPT1B(tss200)
cg23367683	1.09578e-09	0.000465253	-0.319265	0.319265	Loss of methylation	0.855307	0.536041	0.322843	1.01958e-20	4.32901e-15	37	5	180627941	+	N_Shelf	TRIM7(body);TRIM7(tss200)
cg27291468	1.67742e-09	0.000712207	-0.313775	0.313775	Loss of methylation	0.792448	0.478673	0.338804	2.71015e-15	1.15069e-09	37	2	9878816	+
cg10531073	7.76888e-10	0.000329856	-0.323316	0.323316	Loss of methylation	0.775464	0.452148	0.281911	2.09917e-20	8.91277e-15	37	22	38485757	+	S_Shore	BAIAP2L2(body)
cg23687098	7.12555e-10	0.000302541	-0.325211	0.325211	Loss of methylation	0.70698	0.381769	0.304643	4.46813e-24	1.8971e-18	37	2	132152878	+	Island
cg06108383	7.12555e-10	0.000302541	-0.323644	0.323644	Loss of methylation	0.873562	0.549917	0.32465	3.75552e-27	1.59454e-21	37	6	32120899	-	N_Shore	LOC100507547(body);PPT2(tss1500);PPT2-EGFL8(tss1500);PRRT1(tss1500)
cg09183151	7.12555e-10	0.000302541	-0.324693	0.324693	Loss of methylation	0.892333	0.567641	0.301022	1.17685e-20	4.99676e-15	37	5	170889300	-
cg04139465	8.46875e-10	0.000359571	-0.32638	0.32638	Loss of methylation	0.46723	0.14085	0.33469	7.73634e-15	3.28474e-09	37	19	51020297	-	Island	LRRC4B(body)
cg11586382	7.12555e-10	0.000302541	-0.322868	0.322868	Loss of methylation	0.821172	0.498304	0.313044	7.83183e-31	3.32528e-25	37	10	3215966	-	S_Shore	PITRM1(tss1500)
cg14833891	1.00578e-09	0.000427039	-0.320671	0.320671	Loss of methylation	0.927501	0.60683	0.306032	1.49031e-17	6.32766e-12	37	7	45188085	+
cg24942458	7.12555e-10	0.000302541	-0.320211	0.320211	Loss of methylation	0.6857	0.365489	0.307124	5.74868e-24	2.44081e-18	37	19	33723713	+	N_Shelf
cg05756918	7.76888e-10	0.000329856	-0.313812	0.313812	Loss of methylation	0.852216	0.538404	0.339283	1.77096e-19	7.51925e-14	37	7	27253707	-	Island
cg06850787	1.21277e-09	0.000514925	-0.326271	0.326271	Loss of methylation	0.883511	0.557241	0.308194	1.39644e-12	5.92908e-07	37	2	716357	-
cg24786658	1.82551e-09	0.000775088	-0.326158	0.326158	Loss of methylation	0.613891	0.287732	0.342247	8.78621e-17	3.7305e-11	37	7	112727423	-		GPR85(body);GPR85(tss1500)
cg10441379	7.12555e-10	0.000302541	-0.323217	0.323217	Loss of methylation	0.585132	0.261915	0.312309	9.86737e-20	4.18955e-14	37	5	72793693	-	N_Shore	BTF3(tss1500)
cg03998792	7.12555e-10	0.000302541	-0.320878	0.320878	Loss of methylation	0.77295	0.452073	0.314401	1.54542e-30	6.56163e-25	37	11	120011770	+	S_Shelf
cg18869061	1.19362e-09	0.000506795	-0.311695	0.311695	Loss of methylation	0.958013	0.646318	0.259342	2.46823e-17	1.04798e-11	37	15	100272053	+	N_Shore	LYSMD4(body)
cg21890667	7.12555e-10	0.000302541	-0.319778	0.319778	Loss of methylation	0.547302	0.227524	0.298518	1.90963e-20	8.10803e-15	37	22	30476089	+	Island	HORMAD2(tss1500)
cg14281592	7.12555e-10	0.000302541	-0.324104	0.324104	Loss of methylation	0.581596	0.257492	0.291042	9.05018e-21	3.84258e-15	37	9	129884313	+		ANGPTL2(body);RALGPS1(body)
cg27314669	7.12555e-10	0.000302541	-0.317362	0.317362	Loss of methylation	0.798469	0.481107	0.301287	1.62742e-21	6.90981e-16	37	1	156822430	-	S_Shelf	INSRR(body);NTRK1(body)
cg19443920	7.83798e-10	0.00033279	-0.319864	0.319864	Loss of methylation	0.823098	0.503234	0.314617	9.99303e-28	4.2429e-22	37	17	40075879	+	S_Shore	ACLY(tss1500)
cg24435747	2.55605e-09	0.00108526	-0.325629	0.325629	Loss of methylation	0.605996	0.280367	0.317702	7.42764e-17	3.15367e-11	37	1	24514557	-	S_Shore	IFNLR1(tss1500)
cg02207638	7.12555e-10	0.000302541	-0.317939	0.317939	Loss of methylation	0.877812	0.559874	0.307988	1.6673e-26	7.07912e-21	37	20	33880049	+	Island	FAM83C(body)
cg06174495	7.12555e-10	0.000302541	-0.324012	0.324012	Loss of methylation	0.695218	0.371206	0.30936	1.60175e-23	6.80079e-18	37	21	47399648	+	N_Shore
cg18049164	1.19362e-09	0.000506795	-0.325435	0.325435	Loss of methylation	0.711779	0.386344	0.289553	3.95671e-19	1.67996e-13	37	5	110407157	+	N_Shore	TSLP(body);TSLP(tss1500)
cg12453228	7.12555e-10	0.000302541	-0.325222	0.325222	Loss of methylation	0.609596	0.284375	0.320415	7.99699e-31	3.39541e-25	37	6	41338345	-	N_Shore
cg23390118	7.12555e-10	0.000302541	-0.325378	0.325378	Loss of methylation	0.611283	0.285906	0.309687	9.58518e-25	4.06973e-19	37	12	2339513	-	Island	CACNA1C(body)
cg22158992	7.12555e-10	0.000302541	-0.322975	0.322975	Loss of methylation	0.667978	0.345003	0.301025	1.6841e-20	7.15047e-15	37	5	1021831	-	N_Shelf	NKD2(body)
cg03904291	7.12555e-10	0.000302541	-0.325305	0.325305	Loss of methylation	0.674408	0.349104	0.29694	1.06394e-30	4.51733e-25	37	11	119019361	+	N_Shore	ABCG4(tss1500)
cg03221914	7.76888e-10	0.000329856	-0.323114	0.323114	Loss of methylation	0.704598	0.381484	0.306692	3.1889e-21	1.35396e-15	37	6	27783331	-	S_Shore	HIST1H2AJ(tss1500)
cg19717326	7.12555e-10	0.000302541	-0.32092	0.32092	Loss of methylation	0.799411	0.478491	0.318345	2.03858e-31	8.65552e-26	37	19	54370016	+	N_Shore	MYADM(body);MYADM(tss1500)
cg26976412	9.22997e-10	0.000391892	-0.314097	0.314097	Loss of methylation	0.434552	0.120455	0.291193	6.67663e-16	2.8348e-10	37	17	17626127	-	Island	RAI1(body)
cg22039909	7.12555e-10	0.000302541	-0.320972	0.320972	Loss of methylation	0.785037	0.464065	0.291144	1.05721e-20	4.48875e-15	37	1	3635100	-	Island	TP73(body)
cg05189804	7.12555e-10	0.000302541	-0.32363	0.32363	Loss of methylation	0.719837	0.396207	0.318164	1.80632e-23	7.66937e-18	37	11	123065246	-	N_Shore	CLMP(body)
cg21033965	7.12555e-10	0.000302541	-0.323382	0.323382	Loss of methylation	0.442415	0.119033	0.334792	1.22123e-24	5.18518e-19	37	1	178455800	-	Island
cg10697737	7.12555e-10	0.000302541	-0.325074	0.325074	Loss of methylation	0.524836	0.199762	0.301861	4.13378e-22	1.75514e-16	37	19	1673498	-	S_Shore
cg27071797	7.12555e-10	0.000302541	-0.321106	0.321106	Loss of methylation	0.872011	0.550906	0.291119	3.09204e-22	1.31284e-16	37	15	62516631	+	Island
cg04636402	7.12555e-10	0.000302541	-0.320577	0.320577	Loss of methylation	0.495202	0.174625	0.275917	5.62429e-24	2.38799e-18	37	5	139284774	+	S_Shore	NRG2(body)
cg24530234	1.72921e-09	0.000734197	-0.320184	0.320184	Loss of methylation	0.636718	0.316534	0.287371	1.1159e-12	4.73796e-07	37	10	44224014	+	Island
cg10350722	6.30296e-08	0.0267615	-0.319929	0.319929	Loss of methylation	0.864901	0.544972	0.28473	3.04024e-14	1.29084e-08	37	12	3490214	-		PRMT8(tss1500)
cg17016026	2.55605e-09	0.00108526	-0.324856	0.324856	Loss of methylation	0.771059	0.446202	0.353211	8.60872e-18	3.65514e-12	37	2	45203363	+
cg12671565	7.12555e-10	0.000302541	-0.323538	0.323538	Loss of methylation	0.909662	0.586123	0.315828	4.057e-27	1.72254e-21	37	12	1904730	+	N_Shore	CACNA2D4(body)
cg04647918	1.19362e-09	0.000506795	-0.316219	0.316219	Loss of methylation	0.691972	0.375752	0.321161	1.22137e-14	5.18577e-09	37	11	67383862	-	S_Shore	DOC2GP(tss1500)
cg05526015	3.14348e-08	0.0133468	-0.321026	0.321026	Loss of methylation	0.89711	0.576085	0.341873	1.9119e-09	0.000811768	37	6	170553845	+
cg01362541	7.12555e-10	0.000302541	-0.31578	0.31578	Loss of methylation	0.624742	0.308962	0.302027	3.58218e-26	1.52094e-20	37	20	55838142	+	N_Shore	BMP7(body)
cg09544050	1.00578e-09	0.000427039	-0.324464	0.324464	Loss of methylation	0.56244	0.237976	0.291277	1.14409e-10	4.85767e-05	37	8	143580965	-	Island	BAI1(body)
cg18184975	7.12555e-10	0.000302541	-0.324346	0.324346	Loss of methylation	0.802612	0.478265	0.323058	1.01705e-22	4.31823e-17	37	20	3644192	+	S_Shelf	GFRA4(tss200)
cg18209323	7.12555e-10	0.000302541	-0.323965	0.323965	Loss of methylation	0.493715	0.16975	0.283088	4.99626e-19	2.12134e-13	37	7	92672878	+	Island
cg12806797	7.12555e-10	0.000302541	-0.324334	0.324334	Loss of methylation	0.554602	0.230269	0.298202	1.34239e-26	5.69959e-21	37	12	14926572	+	N_Shore	H2AFJ(tss1500)
cg02477448	7.12555e-10	0.000302541	-0.32074	0.32074	Loss of methylation	0.892212	0.571472	0.323688	4.67285e-36	1.98403e-30	37	22	38199880	+	N_Shore	H1F0(tss1500)
cg03446244	7.12555e-10	0.000302541	-0.312119	0.312119	Loss of methylation	0.743597	0.431478	0.299687	1.40655e-22	5.97203e-17	37	16	86229872	-		LINC01082(body)
cg19402371	7.12555e-10	0.000302541	-0.319231	0.319231	Loss of methylation	0.723499	0.404268	0.28486	5.26724e-15	2.2364e-09	37	19	55889013	+	Island	TMEM190(body)
cg11168104	1.54476e-08	0.00655882	-0.312904	0.312904	Loss of methylation	0.729769	0.416865	0.289113	6.27321e-08	0.0266352	37	5	1857477	-	Island
cg26036375	1.00578e-09	0.000427039	-0.314906	0.314906	Loss of methylation	0.889597	0.574691	0.297758	2.61864e-12	1.11184e-06	37	2	122660039	+
cg20444256	7.12555e-10	0.000302541	-0.322607	0.322607	Loss of methylation	0.625042	0.302435	0.321506	3.1035e-28	1.3177e-22	37	19	45826341	+	N_Shore	CKM(tss200)
cg27001715	1.88701e-09	0.000801197	-0.319086	0.319086	Loss of methylation	0.602555	0.283469	0.274723	1.19366e-12	5.0681e-07	37	6	150329845	-	S_Shelf
cg14836839	7.12555e-10	0.000302541	-0.322766	0.322766	Loss of methylation	0.42306	0.100295	0.302683	3.9496e-19	1.67695e-13	37	17	42706084	+
cg25594486	7.12555e-10	0.000302541	-0.320983	0.320983	Loss of methylation	0.798199	0.477216	0.323832	4.65292e-24	1.97557e-18	37	19	51165441	-	Island	SHANK1(body)
cg13464393	7.12555e-10	0.000302541	-0.310931	0.310931	Loss of methylation	0.964443	0.653512	0.289848	3.4189e-17	1.45162e-11	37	9	90440066	+	Island
cg24576535	7.12555e-10	0.000302541	-0.322808	0.322808	Loss of methylation	0.396874	0.0740656	0.295387	2.37519e-23	1.00847e-17	37	3	113417997	-	S_Shelf
cg10225865	9.22997e-10	0.000391892	-0.316801	0.316801	Loss of methylation	0.431812	0.115011	0.277084	4.99423e-08	0.0212048	37	8	54605566	-
cg04164023	8.6456e-10	0.00036708	-0.316286	0.316286	Loss of methylation	0.920739	0.604453	0.264846	1.71324e-11	7.27418e-06	37	11	125106101	+		PKNOX2(body)
cg19710238	7.12555e-10	0.000302541	-0.319102	0.319102	Loss of methylation	0.563853	0.244751	0.300535	2.47716e-20	1.05177e-14	37	2	382237	-
cg20918682	7.12555e-10	0.000302541	-0.323758	0.323758	Loss of methylation	0.676107	0.352349	0.302854	5.84579e-24	2.48204e-18	37	20	6034694	-	S_Shore	LRRN4(body)
cg03846641	1.82551e-09	0.000775088	-0.323749	0.323749	Loss of methylation	0.624903	0.301153	0.284133	5.75163e-12	2.44206e-06	37	2	109746751	+	Island	SH3RF3(body);SH3RF3-AS1(tss200)
cg03929570	7.12555e-10	0.000302541	-0.315833	0.315833	Loss of methylation	0.619133	0.3033	0.29563	1.43346e-17	6.08629e-12	37	16	70484978	-	N_Shelf
cg09856367	6.36602e-09	0.00270292	-0.319487	0.319487	Loss of methylation	0.613539	0.294052	0.294457	2.78118e-18	1.18085e-12	37	3	134124508	-	N_Shore
cg02680487	7.12555e-10	0.000302541	-0.320796	0.320796	Loss of methylation	0.562135	0.241339	0.312058	1.16721e-30	4.95579e-25	37	6	30851529	+	N_Shore	DDR1(tss1500)
cg03130418	7.12555e-10	0.000302541	-0.31107	0.31107	Loss of methylation	0.814283	0.503213	0.291607	3.69527e-19	1.56896e-13	37	6	32063439	+	N_Shore	TNXB(body)
cg00348467	7.12555e-10	0.000302541	-0.321046	0.321046	Loss of methylation	0.423566	0.10252	0.308382	4.86098e-23	2.0639e-17	37	17	43222121	-	Island
cg11868728	7.12555e-10	0.000302541	-0.317907	0.317907	Loss of methylation	0.863783	0.545875	0.318882	1.93814e-33	8.22906e-28	37	20	22568116	-	S_Shore
cg26784300	7.12555e-10	0.000302541	-0.318458	0.318458	Loss of methylation	0.662894	0.344436	0.29617	1.26581e-16	5.37445e-11	37	2	8596908	-	Island
cg22549041	1.29996e-09	0.000551944	-0.318986	0.318986	Loss of methylation	0.402472	0.0834857	0.266205	4.09572e-12	1.73899e-06	37	15	75019251	+	Island	CYP1A1(tss1500)
cg21477262	7.12555e-10	0.000302541	-0.317813	0.317813	Loss of methylation	0.870239	0.552426	0.317433	6.91541e-35	2.93619e-29	37	12	22777430	-	N_Shore	ETNK1(tss1500)
cg05341260	7.12555e-10	0.000302541	-0.320732	0.320732	Loss of methylation	0.636105	0.315374	0.302536	1.58418e-24	6.72622e-19	37	17	37730450	-	S_Shore
cg19999682	7.12555e-10	0.000302541	-0.320432	0.320432	Loss of methylation	0.855766	0.535334	0.318066	1.93816e-24	8.22914e-19	37	4	14864863	-	S_Shore
cg21734175	7.12555e-10	0.000302541	-0.323062	0.323062	Loss of methylation	0.644047	0.320986	0.306739	2.07169e-26	8.7961e-21	37	12	121107042	+
cg19570321	7.12555e-10	0.000302541	-0.321711	0.321711	Loss of methylation	0.517742	0.196031	0.298555	2.00616e-20	8.51786e-15	37	11	63258214	+	N_Shore	HRASLS5(body);MIR3680-1(body);MIR3680-2(body)
cg13331196	7.12555e-10	0.000302541	-0.322917	0.322917	Loss of methylation	0.378148	0.055231	0.316909	5.70054e-20	2.42037e-14	37	10	88295591	-	Island
cg02486145	1.67286e-08	0.00710274	-0.321145	0.321145	Loss of methylation	0.7181	0.396954	0.281428	1.56398e-16	6.64044e-11	37	2	38334178	+
cg09320367	7.12555e-10	0.000302541	-0.320841	0.320841	Loss of methylation	0.809285	0.488443	0.288917	8.68996e-20	3.68963e-14	37	1	40177469	+
cg22914338	9.22997e-10	0.000391892	-0.320897	0.320897	Loss of methylation	0.919049	0.598152	0.318726	1.35614e-18	5.758e-13	37	19	14376960	-	Island
cg23018236	7.12555e-10	0.000302541	-0.319489	0.319489	Loss of methylation	0.575902	0.256413	0.304187	1.89631e-22	8.05147e-17	37	17	30244563	+	Island
cg23812775	1.00578e-09	0.000427039	-0.322647	0.322647	Loss of methylation	0.739917	0.417271	0.288426	1.13058e-20	4.80027e-15	37	10	48416899	+	S_Shelf	GDF2(tss200)
cg07168142	7.12555e-10	0.000302541	-0.319191	0.319191	Loss of methylation	0.974454	0.655263	0.315859	1.10483e-25	4.69097e-20	37	17	40274740	-	Island	HSPB9(tss200);KAT2A(tss1500)
cg19176553	7.12555e-10	0.000302541	-0.322626	0.322626	Loss of methylation	0.572435	0.249809	0.291967	6.06441e-27	2.57486e-21	37	17	43049895	+	S_Shore
cg14951955	7.12555e-10	0.000302541	-0.316096	0.316096	Loss of methylation	0.664702	0.348605	0.298165	1.21492e-22	5.15836e-17	37	6	106773949	-	S_Shore	ATG5(tss1500)
cg11823142	8.79904e-09	0.00373595	-0.307426	0.307426	Loss of methylation	0.843673	0.536247	0.296997	9.37506e-14	3.98052e-08	37	6	27018041	-
cg11218842	3.02123e-09	0.00128277	-0.312269	0.312269	Loss of methylation	0.804858	0.492589	0.288779	1.2227e-15	5.19141e-10	37	10	5406907	+		UCN3(tss200)
cg16355231	1.72921e-09	0.000734197	-0.316457	0.316457	Loss of methylation	0.393381	0.0769237	0.315377	7.59976e-20	3.22675e-14	37	1	2344979	-	N_Shore	PEX10(tss1500)
cg23657179	7.12555e-10	0.000302541	-0.319285	0.319285	Loss of methylation	0.537205	0.21792	0.317076	1.10446e-17	4.6894e-12	37	10	77165025	+	Island	ZNF503-AS2(body)
cg19478539	7.12555e-10	0.000302541	-0.322451	0.322451	Loss of methylation	0.920218	0.597767	0.300421	4.01083e-21	1.70294e-15	37	17	39957639	+
cg14837974	7.12555e-10	0.000302541	-0.322111	0.322111	Loss of methylation	0.822678	0.500567	0.30977	1.09249e-21	4.63857e-16	37	14	21110908	-		OR6S1(tss1500)
cg24268343	7.12555e-10	0.000302541	-0.317549	0.317549	Loss of methylation	0.578599	0.261051	0.315908	3.21682e-16	1.36582e-10	37	X	56260186	-	S_Shore	KLF8(body)
cg24569251	7.92194e-08	0.0336354	-0.321271	0.321271	Loss of methylation	0.850753	0.529483	0.312551	1.31084e-16	5.56563e-11	37	6	36628087	-	N_Shore
cg10875257	7.12555e-10	0.000302541	-0.322375	0.322375	Loss of methylation	0.746857	0.424482	0.3097	3.73614e-31	1.58631e-25	37	6	28554274	-	N_Shore	SCAND3(body)
cg09676390	7.12555e-10	0.000302541	-0.322318	0.322318	Loss of methylation	0.771341	0.449023	0.306863	6.88573e-29	2.92358e-23	37	21	46493345	-	N_Shore	ADARB1(tss1500);SSR4P1(tss1500)
cg02784823	1.67286e-08	0.00710274	-0.308112	0.308112	Loss of methylation	0.712923	0.404811	0.289362	1.05608e-07	0.0448395	37	19	49000897	+	Island	LMTK3(body)
cg11170318	7.12555e-10	0.000302541	-0.322126	0.322126	Loss of methylation	0.823096	0.500969	0.302718	4.23658e-22	1.79879e-16	37	21	45246363	-	Island
cg05936300	7.12555e-10	0.000302541	-0.314399	0.314399	Loss of methylation	0.678894	0.364496	0.296069	6.66305e-22	2.82904e-16	37	1	3574704	-		TP73(body)
cg02788857	7.12555e-10	0.000302541	-0.315787	0.315787	Loss of methylation	0.857131	0.541344	0.320095	1.39272e-19	5.91328e-14	37	8	22132959	-	Island	PIWIL2(body);PIWIL2(tss200)
cg08350047	7.12555e-10	0.000302541	-0.319529	0.319529	Loss of methylation	0.760496	0.440967	0.343667	2.88302e-33	1.22409e-27	37	16	50278722	+	N_Shore
cg00850481	1.82551e-09	0.000775088	-0.320566	0.320566	Loss of methylation	0.681105	0.360539	0.274115	7.55307e-12	3.20693e-06	37	1	228891306	-	S_Shore
cg19370715	7.76888e-10	0.000329856	-0.313229	0.313229	Loss of methylation	0.827022	0.513793	0.304155	4.19267e-17	1.78015e-11	37	1	10710847	-	N_Shelf	CASZ1(body)
cg19398496	7.12555e-10	0.000302541	-0.32178	0.32178	Loss of methylation	0.797612	0.475832	0.337951	1.25483e-23	5.32781e-18	37	6	26323437	+
cg14209784	7.12555e-10	0.000302541	-0.320349	0.320349	Loss of methylation	0.833	0.512652	0.32815	1.62944e-27	6.91836e-22	37	10	88729861	+	N_Shore	ADIRF(body);AGAP11(tss1500)
cg00947878	1.29996e-09	0.000551944	-0.317623	0.317623	Loss of methylation	0.691181	0.373557	0.301723	1.20137e-16	5.10084e-11	37	16	57832005	-	N_Shelf	KIFC3(body);KIFC3(tss200)
cg17872886	8.46875e-10	0.000359571	-0.321719	0.321719	Loss of methylation	0.484403	0.162684	0.25274	2.49429e-07	0.105904	37	2	3642732	-	Island	COLEC11(body)
cg07855242	1.15539e-07	0.0490561	-0.321713	0.321713	Loss of methylation	0.907035	0.585322	0.238478	4.99002e-08	0.0211869	37	2	1841068	+	N_Shore	MYT1L(body)
cg05056638	7.47972e-09	0.00317578	-0.307193	0.307193	Loss of methylation	0.637872	0.330679	0.24644	1.375e-09	0.000583806	37	8	24800824	-	S_Shore
cg18055623	7.76888e-10	0.000329856	-0.321427	0.321427	Loss of methylation	0.618882	0.297454	0.30135	2.37918e-19	1.01017e-13	37	19	54485327	+	Island	CACNG8(body);MIR935(tss1500)
cg24435209	3.02123e-09	0.00128277	-0.315769	0.315769	Loss of methylation	0.567429	0.25166	0.305879	1.87148e-13	7.94606e-08	37	22	17640972	+	S_Shore	CECR5(body);CECR5(tss1500);CECR5-AS1(body)
cg10816626	7.76888e-10	0.000329856	-0.313277	0.313277	Loss of methylation	0.836678	0.523401	0.302386	1.53312e-19	6.5094e-14	37	1	10711457	+	N_Shelf	CASZ1(body)
cg05434641	9.33858e-10	0.000396503	-0.319396	0.319396	Loss of methylation	0.567375	0.247979	0.268922	3.765e-13	1.59857e-07	37	16	56391437	+
cg00995520	7.12555e-10	0.000302541	-0.321178	0.321178	Loss of methylation	0.667045	0.345867	0.3247	3.15081e-20	1.33779e-14	37	1	111218282	-	S_Shore	KCNA3(tss1500)
cg00245465	2.1222e-08	0.00901056	-0.32111	0.32111	Loss of methylation	0.768755	0.447646	0.300495	2.63765e-13	1.11991e-07	37	12	8756853	+	N_Shore	AICDA(body)
cg13796381	7.12555e-10	0.000302541	-0.319977	0.319977	Loss of methylation	0.427978	0.108001	0.283257	2.48599e-21	1.05551e-15	37	9	139872395	+	Island	PTGDS(body)
cg19313311	2.3504e-09	0.000997948	-0.316523	0.316523	Loss of methylation	0.581869	0.265346	0.284647	1.44664e-14	6.14221e-09	37	7	74058031	+
cg14785464	2.77918e-09	0.00118	-0.318881	0.318881	Loss of methylation	0.507716	0.188835	0.287721	6.34519e-09	0.00269408	37	21	38362725	+	Island	HLCS(tss200)
cg16081457	6.89432e-09	0.00292723	-0.319527	0.319527	Loss of methylation	0.590902	0.271376	0.29665	8.94025e-12	3.7959e-06	37	12	81103680	-	S_Shore
cg19975916	1.98633e-09	0.000843366	-0.320618	0.320618	Loss of methylation	0.816468	0.49585	0.292564	1.45102e-16	6.16084e-11	37	12	123215308	+		HCAR1(tss200)
cg01847021	7.12555e-10	0.000302541	-0.320567	0.320567	Loss of methylation	0.831824	0.511257	0.290746	4.2147e-21	1.7895e-15	37	7	4877595	-	S_Shore	RADIL(body)
cg11715966	7.12555e-10	0.000302541	-0.305382	0.305382	Loss of methylation	0.88571	0.580328	0.290745	1.39532e-18	5.92432e-13	37	19	46917255	+	S_Shore	CCDC8(tss1500)
cg07207789	7.12555e-10	0.000302541	-0.309663	0.309663	Loss of methylation	0.719884	0.41022	0.295077	1.17077e-19	4.97091e-14	37	16	84852909	-	N_Shore	CRISPLD2(tss1500)
cg08383929	7.12555e-10	0.000302541	-0.320265	0.320265	Loss of methylation	0.799764	0.479499	0.313701	9.24664e-25	3.926e-19	37	5	180646754	+	Island
cg11632438	7.12555e-10	0.000302541	-0.317309	0.317309	Loss of methylation	0.467946	0.150637	0.317863	1.16774e-28	4.95805e-23	37	3	158519176	-	N_Shore	MFSD1(tss1500)
cg15193133	7.12555e-10	0.000302541	-0.31333	0.31333	Loss of methylation	0.78138	0.468049	0.305372	7.85204e-21	3.33387e-15	37	17	19883474	+	Island
cg17369032	7.12555e-10	0.000302541	-0.317219	0.317219	Loss of methylation	0.73528	0.418061	0.295152	1.82027e-25	7.7286e-20	37	17	47590326	+	Island	LOC100288866(body);NGFR(body)
cg27583138	9.22997e-10	0.000391892	-0.314346	0.314346	Loss of methylation	0.526104	0.211759	0.292456	4.69395e-21	1.99298e-15	37	6	24774877	-	N_Shore	GMNN(tss1500)
cg05239811	7.92194e-08	0.0336354	-0.311402	0.311402	Loss of methylation	0.718164	0.406762	0.259686	6.57769e-10	0.00027928	37	6	31734147	-		VWA7(body)
cg13507429	7.12555e-10	0.000302541	-0.320002	0.320002	Loss of methylation	0.787657	0.467655	0.291814	1.45175e-20	6.16394e-15	37	1	18807550	-	N_Shore	KLHDC7A(body)
cg04487205	7.76888e-10	0.000329856	-0.315145	0.315145	Loss of methylation	0.518935	0.20379	0.302552	4.50852e-19	1.91426e-13	37	17	36997563	+	Island	C17orf98(body)
cg12102973	7.12555e-10	0.000302541	-0.312736	0.312736	Loss of methylation	0.860425	0.547688	0.289946	1.12004e-22	4.75553e-17	37	19	13320368	-	S_Shore	CACNA1A(body)
cg20758542	7.12555e-10	0.000302541	-0.319918	0.319918	Loss of methylation	0.81443	0.494513	0.294624	5.83759e-25	2.47856e-19	37	22	17565149	+	N_Shore	IL17RA(tss1500)
cg17519696	7.12555e-10	0.000302541	-0.309571	0.309571	Loss of methylation	0.847966	0.538395	0.315658	2.93207e-19	1.24492e-13	37	15	28148266	-	Island	OCA2(body)
cg09065876	7.12555e-10	0.000302541	-0.318755	0.318755	Loss of methylation	0.391995	0.0732402	0.278711	2.21296e-18	9.3959e-13	37	17	45949756	-	Island
cg15597109	7.12555e-10	0.000302541	-0.310872	0.310872	Loss of methylation	0.883545	0.572674	0.277725	1.31709e-16	5.59219e-11	37	1	10711695	-	N_Shelf	CASZ1(body)
cg10068408	7.12555e-10	0.000302541	-0.319579	0.319579	Loss of methylation	0.874061	0.554482	0.311183	1.87885e-24	7.97733e-19	37	11	62783394	-		SLC22A8(tss200)
cg16537676	7.12555e-10	0.000302541	-0.316151	0.316151	Loss of methylation	0.600211	0.28406	0.311425	1.53565e-24	6.52015e-19	37	6	30851624	-	N_Shore	DDR1(tss1500)
cg11320749	7.12555e-10	0.000302541	-0.31947	0.31947	Loss of methylation	0.833385	0.513915	0.320744	3.73792e-19	1.58707e-13	37	10	130009573	-	Island
cg14625581	7.12555e-10	0.000302541	-0.319146	0.319146	Loss of methylation	0.364734	0.0455881	0.277443	6.49528e-20	2.75781e-14	37	17	75692478	+
cg01854076	7.12555e-10	0.000302541	-0.312437	0.312437	Loss of methylation	0.792282	0.479846	0.306351	5.89819e-24	2.50429e-18	37	4	2063036	-	Island	NAT8L(body)
cg15986919	7.12555e-10	0.000302541	-0.315908	0.315908	Loss of methylation	0.389605	0.0736964	0.27562	7.05677e-16	2.99621e-10	37	19	55887799	+	N_Shore	TMEM190(tss1500)
cg27569858	7.12555e-10	0.000302541	-0.317792	0.317792	Loss of methylation	0.752653	0.434861	0.300991	2.17127e-33	9.21889e-28	37	1	110614161	+	S_Shore	ALX3(tss1500)
cg13001017	7.12555e-10	0.000302541	-0.311198	0.311198	Loss of methylation	0.846015	0.534817	0.27678	8.67505e-22	3.6833e-16	37	6	74072320	+	N_Shore	KHDC3L(tss200)
cg05358404	7.12555e-10	0.000302541	-0.310779	0.310779	Loss of methylation	0.690525	0.379747	0.321501	8.66325e-27	3.6783e-21	37	20	62288950	+	Island	RTEL1(tss1500);RTEL1-TNFRSF6B(tss1500)
cg03630736	1.88701e-09	0.000801197	-0.319236	0.319236	Loss of methylation	0.771866	0.45263	0.321805	7.65141e-22	3.24868e-16	37	17	74069290	-	N_Shore	SRP68(tss1500)
cg05216268	7.12555e-10	0.000302541	-0.319218	0.319218	Loss of methylation	0.756097	0.436879	0.327109	2.71779e-25	1.15394e-19	37	15	42328872	+		PLA2G4E(body)
cg13561807	7.12555e-10	0.000302541	-0.315616	0.315616	Loss of methylation	0.756558	0.440942	0.274616	8.73846e-22	3.71023e-16	37	18	44237619	-	S_Shore	LOXHD1(tss1500)
cg01466011	7.12555e-10	0.000302541	-0.317038	0.317038	Loss of methylation	0.684861	0.367823	0.294947	2.6845e-20	1.1398e-14	37	3	156837590	-	N_Shore	LINC00880(body)
cg04605287	3.28377e-09	0.00139424	-0.312949	0.312949	Loss of methylation	0.573933	0.260984	0.279099	1.10222e-09	0.000467987	37	1	54953486	+	N_Shore
cg20925954	7.12555e-10	0.000302541	-0.317537	0.317537	Loss of methylation	0.564475	0.246938	0.318385	1.70137e-30	7.22378e-25	37	10	112256640	+	N_Shore	DUSP5(tss1500)
cg02283735	1.82551e-09	0.000775088	-0.314416	0.314416	Loss of methylation	0.633283	0.318867	0.307644	1.21855e-15	5.17378e-10	37	1	44011587	+		PTPRF(body)
cg06251500	7.12555e-10	0.000302541	-0.311399	0.311399	Loss of methylation	0.876739	0.56534	0.310599	6.61533e-26	2.80878e-20	37	7	150643915	-	N_Shore	KCNH2(body)
cg23146346	7.12555e-10	0.000302541	-0.314604	0.314604	Loss of methylation	0.759898	0.445293	0.291082	6.46315e-28	2.74416e-22	37	6	17282859	+	S_Shore	RBM24(body);RBM24(tss200)
cg27297505	7.12555e-10	0.000302541	-0.317048	0.317048	Loss of methylation	0.769777	0.452729	0.303976	1.08349e-22	4.60035e-17	37	2	121324526	-
cg17830682	7.76888e-10	0.000329856	-0.312374	0.312374	Loss of methylation	0.722704	0.41033	0.291052	1.8966e-21	8.05271e-16	37	1	202182642	+	N_Shore	LGR6(body);LGR6(tss1500)
cg11367159	7.12555e-10	0.000302541	-0.318466	0.318466	Loss of methylation	0.455352	0.136886	0.282467	5.64013e-18	2.39472e-12	37	12	110044531	-
cg19431051	8.46875e-10	0.000359571	-0.314459	0.314459	Loss of methylation	0.799599	0.48514	0.325437	4.76282e-15	2.02223e-09	37	11	60414767	+	Island	LINC00301(body)
cg08819022	2.907e-08	0.0123427	-0.31878	0.31878	Loss of methylation	0.801605	0.482824	0.333487	3.77735e-14	1.60381e-08	37	22	18531447	+	Island
cg07654896	7.12555e-10	0.000302541	-0.310148	0.310148	Loss of methylation	0.649222	0.339074	0.311707	5.78701e-16	2.45708e-10	37	X	46937829	+	Island	RGN(body)
cg13206556	7.12555e-10	0.000302541	-0.316242	0.316242	Loss of methylation	0.597406	0.281164	0.282234	2.6529e-23	1.12638e-17	37	13	20875399	+	N_Shore
cg01332054	7.12555e-10	0.000302541	-0.318703	0.318703	Loss of methylation	0.733308	0.414605	0.271187	2.38803e-19	1.01393e-13	37	15	74494861	+		STRA6(body)
cg14030674	7.12555e-10	0.000302541	-0.312892	0.312892	Loss of methylation	0.811847	0.498954	0.307658	3.0478e-30	1.29405e-24	37	8	41654557	-	N_Shore	ANK1(body)
cg00989365	7.12555e-10	0.000302541	-0.317828	0.317828	Loss of methylation	0.436513	0.118685	0.302892	6.68886e-26	2.84e-20	37	14	70014548	+	Island
cg00964751	7.12555e-10	0.000302541	-0.318668	0.318668	Loss of methylation	0.73713	0.418462	0.310382	4.66262e-33	1.97968e-27	37	17	36828900	+	N_Shore	C17orf96(body)
cg16080552	2.907e-08	0.0123427	-0.314278	0.314278	Loss of methylation	0.493442	0.179164	0.277931	3.39021e-06	1	37	1	59043199	+	Island	TACSTD2(tss200)
cg05567511	8.46875e-10	0.000359571	-0.311457	0.311457	Loss of methylation	0.777448	0.465991	0.294706	4.5447e-20	1.92962e-14	37	7	151113760	-
cg18135555	7.12555e-10	0.000302541	-0.313266	0.313266	Loss of methylation	0.671565	0.358299	0.317153	5.24296e-15	2.22609e-09	37	8	22132992	-	Island	PIWIL2(body);PIWIL2(tss200)
cg13583088	7.12555e-10	0.000302541	-0.318515	0.318515	Loss of methylation	0.908156	0.589641	0.300117	1.71886e-18	7.29804e-13	37	14	94360154	-
cg20418125	7.12555e-10	0.000302541	-0.31473	0.31473	Loss of methylation	0.841383	0.526653	0.309581	2.39622e-27	1.0174e-21	37	11	133099168	+		OPCML(body)
cg16288318	3.02123e-09	0.00128277	-0.311295	0.311295	Loss of methylation	0.66771	0.356415	0.27163	4.39876e-09	0.00186765	37	13	112986927	-	S_Shore
cg09071762	7.12555e-10	0.000302541	-0.313188	0.313188	Loss of methylation	0.766896	0.453708	0.275238	4.41054e-15	1.87265e-09	37	6	74064149	+	Island	DPPA5(tss200)
cg16426293	5.85417e-09	0.0024856	-0.316692	0.316692	Loss of methylation	0.520721	0.204029	0.254903	7.25355e-11	3.07976e-05	37	17	40192112	+	Island
cg25270844	7.12555e-10	0.000302541	-0.316162	0.316162	Loss of methylation	0.702491	0.386329	0.271942	1.37721e-20	5.84744e-15	37	19	56004925	-	N_Shore	SSC5D(body)
cg05820241	7.12555e-10	0.000302541	-0.311637	0.311637	Loss of methylation	0.647747	0.33611	0.308345	1.05616e-18	4.48433e-13	37	1	232442534	+
cg04915618	3.02123e-09	0.00128277	-0.315124	0.315124	Loss of methylation	0.616605	0.301481	0.286009	1.62852e-11	6.91449e-06	37	3	124304960	-	S_Shore	KALRN(body)
cg19362196	7.12555e-10	0.000302541	-0.316942	0.316942	Loss of methylation	0.624077	0.307135	0.291309	9.25453e-29	3.92935e-23	37	1	26233615	+	Island	MIR3917(tss1500);STMN1(tss1500)
cg01239922	7.12555e-10	0.000302541	-0.31766	0.31766	Loss of methylation	0.837546	0.519885	0.27182	2.2023e-23	9.35065e-18	37	5	191242	+	N_Shore	LRRC14B(tss1500)
cg07923794	7.12555e-10	0.000302541	-0.316946	0.316946	Loss of methylation	0.909704	0.592758	0.303854	2.19295e-28	9.31098e-23	37	17	77834237	-	Island
cg26875665	7.12555e-10	0.000302541	-0.318096	0.318096	Loss of methylation	0.828804	0.510708	0.300116	5.85738e-28	2.48696e-22	37	1	160340708	-	Island	NHLH1(body)
cg22251148	7.12555e-10	0.000302541	-0.318043	0.318043	Loss of methylation	0.787409	0.469366	0.317171	3.46646e-27	1.47181e-21	37	11	16631866	+	N_Shore
cg12583970	7.12555e-10	0.000302541	-0.313842	0.313842	Loss of methylation	0.907599	0.593757	0.303126	6.39691e-31	2.71604e-25	37	1	27190330	+	N_Shore	SFN(body)
cg15302032	8.46875e-10	0.000359571	-0.317992	0.317992	Loss of methylation	0.657001	0.33901	0.301737	2.21377e-15	9.39934e-10	37	11	131526811	-		NTM(body)
cg22805485	2.16091e-09	0.000917491	-0.31412	0.31412	Loss of methylation	0.892433	0.578313	0.313075	2.5076e-15	1.06469e-09	37	11	13983818	-	N_Shore	SPON1(tss1500)
cg26206185	7.12555e-10	0.000302541	-0.313896	0.313896	Loss of methylation	0.85936	0.545464	0.313048	3.16327e-22	1.34308e-16	37	22	50451151	+	N_Shore	IL17REL(tss200)
cg03710889	7.12555e-10	0.000302541	-0.314311	0.314311	Loss of methylation	0.530846	0.216535	0.306296	1.5131e-26	6.42442e-21	37	2	219252818	-	S_Shore	SLC11A1(body)
cg18026225	7.12555e-10	0.000302541	-0.312063	0.312063	Loss of methylation	0.415968	0.103905	0.330403	2.36717e-20	1.00507e-14	37	17	43198423	-	Island	PLCD3(body)
cg02369725	4.63505e-08	0.0196798	-0.313734	0.313734	Loss of methylation	0.724507	0.410772	0.286331	1.74316e-15	7.40122e-10	37	2	178936951	+	N_Shore	PDE11A(body)
cg04502620	7.12555e-10	0.000302541	-0.317092	0.317092	Loss of methylation	0.736935	0.419842	0.304369	1.31943e-27	5.60214e-22	37	16	30020843	-	N_Shore	DOC2A(body)
cg08639948	7.12555e-10	0.000302541	-0.316565	0.316565	Loss of methylation	0.697331	0.380765	0.290708	1.16771e-29	4.95792e-24	37	1	36591237	-	S_Shore
cg19983801	1.00578e-09	0.000427039	-0.317207	0.317207	Loss of methylation	0.80597	0.488763	0.280535	5.8271e-13	2.4741e-07	37	3	195538730	+		MUC4(body)
cg20432211	7.12555e-10	0.000302541	-0.309783	0.309783	Loss of methylation	0.452616	0.142834	0.320074	8.57303e-14	3.63999e-08	37	4	77342104	+	Island
cg14843888	7.12555e-10	0.000302541	-0.317126	0.317126	Loss of methylation	0.721323	0.404197	0.307052	1.77806e-25	7.54939e-20	37	3	53530247	-	S_Shore	CACNA1D(body)
cg02661079	7.12555e-10	0.000302541	-0.31487	0.31487	Loss of methylation	0.392266	0.0773958	0.325137	9.74686e-20	4.13838e-14	37	20	44829722	-	Island	CDH22(body)
cg23079252	1.96076e-08	0.0083251	-0.314385	0.314385	Loss of methylation	0.512642	0.198257	0.268192	5.6949e-14	2.41797e-08	37	6	30095199	-	Island
cg27147718	7.76888e-10	0.000329856	-0.304477	0.304477	Loss of methylation	0.821838	0.517361	0.286091	8.14038e-22	3.45629e-16	37	16	58496542	+	N_Shore	NDRG4(tss1500)
cg13490352	7.12555e-10	0.000302541	-0.311669	0.311669	Loss of methylation	0.476825	0.165155	0.280969	1.79676e-17	7.6288e-12	37	7	55072042	-	N_Shore
cg11498156	7.12555e-10	0.000302541	-0.317009	0.317009	Loss of methylation	0.603659	0.286651	0.285322	7.93398e-30	3.36866e-24	37	10	102890145	+	N_Shore	TLX1(tss1500);TLX1NB(body)
cg19894382	7.12555e-10	0.000302541	-0.316198	0.316198	Loss of methylation	0.919667	0.603469	0.313563	5.83789e-29	2.47869e-23	37	10	60086891	-
cg27179866	7.12555e-10	0.000302541	-0.306579	0.306579	Loss of methylation	0.492544	0.185966	0.285863	1.62777e-16	6.91128e-11	37	6	27740120	-
cg09035529	7.12555e-10	0.000302541	-0.31381	0.31381	Loss of methylation	0.870522	0.556712	0.306999	2.3009e-31	9.7693e-26	37	11	64335804	-	Island	SLC22A11(body)
cg19045731	1.09578e-09	0.000465253	-0.316896	0.316896	Loss of methylation	0.852101	0.535205	0.310876	3.7804e-12	1.60511e-06	37	2	239037533	-	Island	ESPNL(body)
cg21136104	1.09578e-09	0.000465253	-0.312003	0.312003	Loss of methylation	0.488567	0.176564	0.279712	7.16148e-12	3.04066e-06	37	3	142666320	+	Island
cg15541170	7.12555e-10	0.000302541	-0.3168	0.3168	Loss of methylation	0.744821	0.428021	0.293177	1.55087e-20	6.58477e-15	37	2	238224257	+
cg03954393	7.76888e-10	0.000329856	-0.313832	0.313832	Loss of methylation	0.833654	0.519822	0.292429	8.82697e-24	3.74781e-18	37	1	204679626	-
cg11822175	7.12555e-10	0.000302541	-0.2999	0.2999	Loss of methylation	0.89184	0.59194	0.268922	6.13241e-22	2.60374e-16	37	10	102637177	+
cg16617366	7.12555e-10	0.000302541	-0.316179	0.316179	Loss of methylation	0.766878	0.450699	0.313296	5.60765e-30	2.38093e-24	37	18	46064816	-	N_Shore	CTIF(tss1500)
cg19340941	1.00578e-09	0.000427039	-0.303909	0.303909	Loss of methylation	0.663424	0.359515	0.299433	8.71147e-13	3.69877e-07	37	4	155702931	+	Island	RBM46(body)
cg03243506	7.12555e-10	0.000302541	-0.316585	0.316585	Loss of methylation	0.805985	0.4894	0.306055	3.43028e-28	1.45645e-22	37	20	2517231	+		TMC2(tss200)
cg04534697	2.3504e-09	0.000997948	-0.316537	0.316537	Loss of methylation	0.928771	0.612234	0.330048	2.67089e-21	1.13402e-15	37	6	164393434	+	Island
cg21911276	7.12555e-10	0.000302541	-0.315018	0.315018	Loss of methylation	0.454028	0.13901	0.306319	2.04589e-23	8.68656e-18	37	18	55289797	+	S_Shore	NARS(tss1500)
cg07790079	9.22997e-10	0.000391892	-0.315064	0.315064	Loss of methylation	0.664079	0.349015	0.282851	1.97682e-18	8.39329e-13	37	1	116021925	+
cg04888360	1.00578e-09	0.000427039	-0.314062	0.314062	Loss of methylation	0.70858	0.394517	0.281681	2.86261e-20	1.21542e-14	37	10	99648780	-		CRTAC1(body)
cg03727673	7.12555e-10	0.000302541	-0.313291	0.313291	Loss of methylation	0.902065	0.588774	0.297565	1.49367e-23	6.3419e-18	37	1	21966420	+		RAP1GAP(body)
cg11998619	7.12555e-10	0.000302541	-0.316391	0.316391	Loss of methylation	0.723972	0.407581	0.285355	4.85883e-29	2.06299e-23	37	19	48364243	+	S_Shore
cg06501366	8.46875e-10	0.000359571	-0.313206	0.313206	Loss of methylation	0.496911	0.183705	0.314641	6.60274e-17	2.80343e-11	37	5	78365687	+	Island	BHMT2(body);DMGDH(tss200)
cg09713684	7.12555e-10	0.000302541	-0.316247	0.316247	Loss of methylation	0.654505	0.338258	0.326739	2.54054e-28	1.07868e-22	37	5	134372398	-	N_Shore	C5orf66(body)
cg11704513	1.09578e-09	0.000465253	-0.311853	0.311853	Loss of methylation	0.776605	0.464753	0.331931	2.59141e-20	1.10028e-14	37	20	30225851	+	Island	COX4I2(body)
cg09817162	3.02123e-09	0.00128277	-0.306624	0.306624	Loss of methylation	0.79464	0.488016	0.305963	2.48923e-11	1.05689e-05	37	6	27185676	+
cg12588880	7.76888e-10	0.000329856	-0.311651	0.311651	Loss of methylation	0.55368	0.24203	0.291382	6.13599e-15	2.60526e-09	37	2	8597159	-	Island
cg04037236	7.12555e-10	0.000302541	-0.311625	0.311625	Loss of methylation	0.826261	0.514636	0.3171	8.30324e-27	3.52544e-21	37	17	2951736	+	N_Shore
cg02354563	7.12555e-10	0.000302541	-0.314036	0.314036	Loss of methylation	0.623154	0.309118	0.291768	9.74385e-19	4.1371e-13	37	5	522363	+	N_Shore	SLC9A3(body)
cg14882481	7.12555e-10	0.000302541	-0.312376	0.312376	Loss of methylation	0.831146	0.51877	0.3038	1.91526e-25	8.13194e-20	37	11	107437051	-		ALKBH8(tss1500)
cg07991586	7.12555e-10	0.000302541	-0.307789	0.307789	Loss of methylation	0.854037	0.546248	0.33664	4.71103e-32	2.00024e-26	37	16	50279175	-	N_Shore
cg11537406	4.57436e-09	0.00194221	-0.313509	0.313509	Loss of methylation	0.496335	0.182826	0.262654	2.85399e-12	1.21177e-06	37	11	124932624	-	N_Shore	SLC37A2(tss1500)
cg21251018	7.12555e-10	0.000302541	-0.310027	0.310027	Loss of methylation	0.558721	0.248695	0.295268	9.07298e-24	3.85226e-18	37	6	28226885	+	N_Shore	NKAPL(tss200)
cg00305229	7.12555e-10	0.000302541	-0.315852	0.315852	Loss of methylation	0.85029	0.534438	0.311477	4.78601e-33	2.03207e-27	37	1	46943714	+	S_Shelf
cg19766489	7.76888e-10	0.000329856	-0.31223	0.31223	Loss of methylation	0.50837	0.196141	0.301384	9.12632e-20	3.87491e-14	37	1	78511344	-	N_Shore	GIPC2(tss1500)
cg07589381	7.76888e-10	0.000329856	-0.307448	0.307448	Loss of methylation	0.697358	0.38991	0.307666	1.04406e-22	4.43292e-17	37	1	10764512	+	Island	CASZ1(body)
cg23206461	8.46875e-10	0.000359571	-0.311865	0.311865	Loss of methylation	0.644174	0.332309	0.330466	2.71662e-16	1.15344e-10	37	1	147782116	+	Island	NBPF8(body)
cg24258529	1.67742e-09	0.000712207	-0.315614	0.315614	Loss of methylation	0.800492	0.484878	0.2916	2.46448e-10	0.000104638	37	4	1570685	+	Island
cg22695379	7.12555e-10	0.000302541	-0.315593	0.315593	Loss of methylation	0.883828	0.568235	0.305429	8.61497e-27	3.6578e-21	37	5	137593551	-	Island	GFRA3(body)
cg19871388	8.46875e-10	0.000359571	-0.313611	0.313611	Loss of methylation	0.565126	0.251515	0.288167	6.42695e-18	2.7288e-12	37	20	50419082	+	S_Shore	SALL4(tss200)
cg23820816	1.41551e-09	0.000601005	-0.314949	0.314949	Loss of methylation	0.595753	0.280804	0.255285	1.06957e-18	4.54126e-13	37	4	154125594	-		TRIM2(body);TRIM2(tss200)
cg12079699	7.12555e-10	0.000302541	-0.297876	0.297876	Loss of methylation	0.917558	0.619683	0.305394	1.09387e-23	4.64443e-18	37	11	131564481	-	S_Shelf	NTM(body)
cg08217285	7.12555e-10	0.000302541	-0.311179	0.311179	Loss of methylation	0.432037	0.120858	0.305507	1.25849e-28	5.34337e-23	37	17	27917879	+	N_Shore	GIT1(tss1500)
cg07476339	1.29996e-09	0.000551944	-0.310007	0.310007	Loss of methylation	0.907944	0.597936	0.310053	2.15688e-22	9.1578e-17	37	7	154706964	-	S_Shore
cg13029400	7.12555e-10	0.000302541	-0.309616	0.309616	Loss of methylation	0.813406	0.50379	0.286616	9.88391e-19	4.19657e-13	37	3	141087190	-		ZBTB38(body)
cg01677628	1.67742e-09	0.000712207	-0.31522	0.31522	Loss of methylation	0.645248	0.330028	0.266915	3.77776e-09	0.00160398	37	11	8361190	+
cg04473902	7.12555e-10	0.000302541	-0.311552	0.311552	Loss of methylation	0.712624	0.401072	0.290671	1.21729e-25	5.16844e-20	37	12	14721288	+	S_Shore	PLBD1(tss1500)
cg25792518	1.29996e-09	0.000551944	-0.305459	0.305459	Loss of methylation	0.686338	0.380879	0.250119	6.31667e-12	2.68197e-06	37	17	48545950	-	Island	ACSF2(body);CHAD(body)
cg02557933	7.12555e-10	0.000302541	-0.313977	0.313977	Loss of methylation	0.65304	0.339062	0.29323	4.03569e-31	1.7135e-25	37	2	220351040	+	S_Shore	SPEG(body)
cg02657828	7.12555e-10	0.000302541	-0.312145	0.312145	Loss of methylation	0.816059	0.503914	0.29632	4.21979e-20	1.79166e-14	37	16	86703935	-
cg26090072	7.12555e-10	0.000302541	-0.312985	0.312985	Loss of methylation	0.520818	0.207833	0.305706	4.85927e-25	2.06318e-19	37	2	74669387	+	Island	RTKN(tss1500)
cg08234653	7.12555e-10	0.000302541	-0.3127	0.3127	Loss of methylation	0.595426	0.282727	0.295233	5.15515e-19	2.1888e-13	37	10	44223817	-	Island
cg11556846	3.56846e-09	0.00151512	-0.311137	0.311137	Loss of methylation	0.694074	0.382937	0.278126	6.66061e-11	2.828e-05	37	2	200468728	-	Island
cg03456771	6.8033e-08	0.0288859	-0.304953	0.304953	Loss of methylation	0.755162	0.450208	0.254849	5.13898e-09	0.00218194	37	7	56242072	-	N_Shore
cg10036920	8.46875e-10	0.000359571	-0.304215	0.304215	Loss of methylation	0.662339	0.358124	0.272537	2.30681e-10	9.7944e-05	37	12	133180045	-	Island	LRCOL1(body)
cg27237745	7.83798e-10	0.00033279	-0.307582	0.307582	Loss of methylation	0.910115	0.602533	0.262092	1.33956e-16	5.68758e-11	37	6	74072271	-	N_Shore	KHDC3L(tss200)
cg00847857	2.16091e-09	0.000917491	-0.306858	0.306858	Loss of methylation	0.723514	0.416656	0.299522	2.7089e-15	1.15016e-09	37	21	30565636	+		LINC00189(tss200)
cg17962638	7.76888e-10	0.000329856	-0.305872	0.305872	Loss of methylation	0.473575	0.167702	0.301489	2.80714e-19	1.19187e-13	37	6	90597340	-	Island
cg20236750	7.12555e-10	0.000302541	-0.311182	0.311182	Loss of methylation	0.638454	0.327272	0.282349	3.80619e-22	1.61606e-16	37	10	95516908	-		LGI1(tss1500)
cg05021771	7.12555e-10	0.000302541	-0.31243	0.31243	Loss of methylation	0.691262	0.378833	0.300083	2.23313e-32	9.48155e-27	37	2	71129289	-	N_Shore	VAX2(body)
cg25288155	7.12555e-10	0.000302541	-0.314391	0.314391	Loss of methylation	0.73119	0.416799	0.294802	4.26134e-30	1.8093e-24	37	11	73357396	+		PLEKHB1(body);PLEKHB1(tss1500)
cg06620514	7.12555e-10	0.000302541	-0.314238	0.314238	Loss of methylation	0.564364	0.250127	0.289144	4.20259e-22	1.78436e-16	37	14	74793271	+
cg02168442	7.12555e-10	0.000302541	-0.312254	0.312254	Loss of methylation	0.492432	0.180178	0.340853	1.60783e-22	6.82662e-17	37	8	102236522	+	Island
cg05393297	6.35357e-09	0.00269764	-0.314339	0.314339	Loss of methylation	0.530887	0.216549	0.282311	1.07008e-10	4.54342e-05	37	12	53359155	-	N_Shore
cg04876424	9.22997e-10	0.000391892	-0.312958	0.312958	Loss of methylation	0.626823	0.313865	0.290054	2.64971e-22	1.12503e-16	37	6	17280551	+	N_Shore	RBM24(tss1500)
cg27516568	7.76888e-10	0.000329856	-0.313565	0.313565	Loss of methylation	0.685186	0.371621	0.297361	6.03738e-23	2.56339e-17	37	4	122686667	-	S_Shore	PP12613(body);TMEM155(tss1500)
cg04217177	7.76888e-10	0.000329856	-0.314238	0.314238	Loss of methylation	0.658295	0.344057	0.316447	1.39816e-13	5.93638e-08	37	1	217306700	+	N_Shore	ESRRG(body)
cg17878151	3.28377e-09	0.00139424	-0.314235	0.314235	Loss of methylation	0.686281	0.372045	0.299566	1.23828e-15	5.25755e-10	37	15	99975334	+
cg08745665	7.12555e-10	0.000302541	-0.305827	0.305827	Loss of methylation	0.844759	0.538932	0.276808	1.61962e-21	6.8767e-16	37	4	10460009	-	S_Shore	ZNF518B(tss1500)
cg23863328	7.12555e-10	0.000302541	-0.314167	0.314167	Loss of methylation	0.785392	0.471225	0.307655	2.9588e-26	1.25627e-20	37	10	49879704	-
cg00646396	7.12555e-10	0.000302541	-0.314081	0.314081	Loss of methylation	0.49892	0.184839	0.308476	1.0231e-28	4.34392e-23	37	1	26482755	-
cg15901783	7.12555e-10	0.000302541	-0.314047	0.314047	Loss of methylation	0.815029	0.500982	0.316483	8.03836e-23	3.41297e-17	37	13	77461426	-	S_Shore	KCTD12(tss1500)
cg16092017	7.12555e-10	0.000302541	-0.313986	0.313986	Loss of methylation	0.568359	0.254373	0.278414	1.66646e-27	7.07555e-22	37	5	134827643	+	Island
cg00317879	5.39303e-09	0.00228981	-0.313978	0.313978	Loss of methylation	0.870981	0.557003	0.286806	7.42763e-13	3.15367e-07	37	11	68920611	+		LOC338694(body)
cg03124514	7.12555e-10	0.000302541	-0.309596	0.309596	Loss of methylation	0.910595	0.600999	0.323518	3.95229e-26	1.67809e-20	37	5	42943857	-	N_Shore
cg08217910	8.46875e-10	0.000359571	-0.31217	0.31217	Loss of methylation	0.665735	0.353565	0.289249	2.33964e-16	9.93379e-11	37	2	120188912	-	N_Shore	TMEM37(tss1500)
cg08950537	7.12555e-10	0.000302541	-0.311002	0.311002	Loss of methylation	0.55826	0.247258	0.278962	2.27689e-18	9.66736e-13	37	10	95361933	+	S_Shore	RBP4(tss1500)
cg10043155	7.12555e-10	0.000302541	-0.309453	0.309453	Loss of methylation	0.95045	0.640996	0.308643	9.06919e-27	3.85065e-21	37	6	25218855	+
cg04149978	7.12555e-10	0.000302541	-0.305177	0.305177	Loss of methylation	0.778965	0.473788	0.30292	1.18956e-23	5.05072e-18	37	1	10764896	+	Island	CASZ1(body)
cg12499235	1.82551e-09	0.000775088	-0.30523	0.30523	Loss of methylation	0.838178	0.532948	0.276954	2.90287e-15	1.23252e-09	37	11	2293173	-	S_Shore	ASCL2(tss1500)
cg00944166	7.76888e-10	0.000329856	-0.304792	0.304792	Loss of methylation	0.970691	0.665899	0.273968	2.00157e-20	8.49837e-15	37	5	101834675	-	Island	SLCO6A1(body)
cg19545472	7.12555e-10	0.000302541	-0.307212	0.307212	Loss of methylation	0.682853	0.375641	0.313099	4.487e-21	1.90512e-15	37	20	3644097	+	S_Shore	GFRA4(tss200)
cg18322589	1.00578e-09	0.000427039	-0.312989	0.312989	Loss of methylation	0.746684	0.433694	0.289768	2.10418e-16	8.93405e-11	37	10	123909456	+		TACC2(body)
cg08109624	1.72921e-09	0.000734197	-0.312928	0.312928	Loss of methylation	0.836372	0.523444	0.299057	2.02398e-20	8.59356e-15	37	1	242220925	+	Island
cg10347828	7.12555e-10	0.000302541	-0.312576	0.312576	Loss of methylation	0.52735	0.214774	0.297076	7.08546e-29	3.00839e-23	37	19	49244040	-	S_Shore	RASIP1(tss200)
cg12161935	7.12555e-10	0.000302541	-0.308691	0.308691	Loss of methylation	0.866007	0.557316	0.294818	5.68104e-18	2.41209e-12	37	2	214148	-	Island
cg13211302	7.12555e-10	0.000302541	-0.307244	0.307244	Loss of methylation	0.530726	0.223482	0.32896	7.88454e-24	3.34766e-18	37	8	102236731	-	Island
cg12231373	5.83836e-08	0.0247889	-0.313421	0.313421	Loss of methylation	0.900817	0.587396	0.301482	8.94175e-17	3.79654e-11	37	6	36628103	-	N_Shore
cg02735058	7.12555e-10	0.000302541	-0.311368	0.311368	Loss of methylation	0.862336	0.550968	0.312981	7.17216e-24	3.0452e-18	37	6	16181250	-
cg01733570	7.12555e-10	0.000302541	-0.305291	0.305291	Loss of methylation	0.706297	0.401006	0.319273	5.83723e-25	2.47841e-19	37	7	24797656	+	S_Shore	DFNA5(tss1500);DFNA5(tss200)
cg23105130	7.83798e-10	0.00033279	-0.308937	0.308937	Loss of methylation	0.555594	0.246658	0.3024	7.24447e-24	3.0759e-18	37	8	144799022	-	Island	MAPK15(body)
cg05168015	7.76888e-10	0.000329856	-0.31288	0.31288	Loss of methylation	0.760057	0.447177	0.292477	2.69892e-26	1.14592e-20	37	5	171880461	+	N_Shore	SH3PXD2B(body)
cg23936402	1.54105e-09	0.000654308	-0.309832	0.309832	Loss of methylation	0.62587	0.316038	0.292863	1.23643e-19	5.24971e-14	37	6	28499703	-		GPX5(body)
cg08260245	4.21173e-09	0.00178824	-0.305656	0.305656	Loss of methylation	0.651914	0.346258	0.295142	2.47055e-10	0.000104896	37	22	51016501	+	Island	CHKB-CPT1B(body);CPT1B(body)
cg15743907	1.00578e-09	0.000427039	-0.313335	0.313335	Loss of methylation	0.775796	0.46246	0.256888	3.0654e-14	1.30153e-08	37	1	144994542	-		LOC100288142(body);NBPF9(body);PDE4DIP(body)
cg03661817	1.09578e-09	0.000465253	-0.306942	0.306942	Loss of methylation	0.793956	0.487014	0.288925	9.97663e-17	4.23594e-11	37	16	57831745	-		KIFC3(body)
cg01306688	1.41551e-09	0.000601005	-0.313182	0.313182	Loss of methylation	0.857608	0.544426	0.293424	1.63996e-16	6.96306e-11	37	12	123215301	+		HCAR1(tss200)
cg13291570	1.09578e-09	0.000465253	-0.311569	0.311569	Loss of methylation	0.475257	0.163688	0.273216	7.01003e-16	2.97636e-10	37	8	514736	+
cg03696370	7.76888e-10	0.000329856	-0.308172	0.308172	Loss of methylation	0.888256	0.580084	0.276056	1.21212e-20	5.14649e-15	37	8	22642451	+		PEBP4(body)
cg20518446	9.22997e-10	0.000391892	-0.311248	0.311248	Loss of methylation	0.766167	0.454919	0.298368	7.17131e-15	3.04484e-09	37	11	62315034	+	Island	AHNAK(tss1500)
cg17745392	7.76888e-10	0.000329856	-0.303891	0.303891	Loss of methylation	0.806778	0.502887	0.291354	1.65899e-21	7.04384e-16	37	19	51050258	-	N_Shore	LRRC4B(body)
cg00256046	7.76888e-10	0.000329856	-0.312823	0.312823	Loss of methylation	0.787007	0.474183	0.315663	9.38324e-18	3.98399e-12	37	1	217306763	-	N_Shore	ESRRG(body)
cg06114987	7.12555e-10	0.000302541	-0.306348	0.306348	Loss of methylation	0.864838	0.55849	0.312493	3.66318e-31	1.55534e-25	37	16	86611714	-	N_Shore	FOXL1(tss1500)
cg02462416	7.83798e-10	0.00033279	-0.308207	0.308207	Loss of methylation	0.582459	0.274251	0.291801	7.8672e-20	3.3403e-14	37	11	2036573	-	S_Shelf
cg01914059	7.12555e-10	0.000302541	-0.305963	0.305963	Loss of methylation	0.739579	0.433616	0.282595	3.39359e-30	1.44087e-24	37	16	88448561	+	N_Shore
cg02932167	7.12555e-10	0.000302541	-0.312704	0.312704	Loss of methylation	0.671496	0.358792	0.303126	1.82115e-30	7.73236e-25	37	2	233352951	-	Island	ECEL1(tss1500)
[truncated: 5,089 more rows]
