# Supplementary material for: NSD1 mutations generate a genome-wide DNA methylation signature
Source: Nat Commun. 2015 Dec 22;6:10207. doi: 10.1038/ncomms10207 (PMC4703864; doi:10.1038/ncomms10207)
Supplement: Supplementary Data 4 — List of samples extracted from GEO for specificity analysis [file ncomms10207-s5.xlsx]

## Sheet: Suppl. Data 4
Supplementary Data 4. List of samples extracted from GEO for specificity analysis
GEO_ Series Accession number	Number of Samples	Tissue	Reference
GSE30654-GPL13534	2	blood	Nazor et al, 2012
GSE30870	20	blood	Heyn et al, 2012
GSE32148	20	blood	Harris et al, 2012
GSE33233	19	blood	Heyn et al, 2012
GSE35069	6	blood	Reinius et al, 2012
GSE36369	20	blood	Heyn et al (publication not available)
GSE37965	15	blood	Heyn et al, 2013
GSE37966	5	blood	Beyan et al, 2012
GSE40005	12	blood	Athanasios et al (publication not available)
GSE40279	656	blood	Hannum et al, 2013
GSE40790	5	blood	Merling et al, 2013
GSE41114	2	blood	Pickering et al, 2013
GSE41169	33	blood	Horvath et al, 2012
GSE42865	3	blood	Heyn et al, 2013
GSE43976	52	blood	Marabita et al, 2013
GSE44798	50	blood	Guénard et, 2013
GSE46648	3	blood	de la Rica et al, 2013
GSE47627	2	blood	Krausz et al, 2012
GSE48472	11	blood	Slieker et al, 2013
GSE50475	6	blood	Lay et al, 2014
GSE50837	1	blood	Bala Tannan et al, 2014
GSE51245	40	blood	Friemel et al, 2014
GSE53128	43	blood	Bell JT (publication not available)
GSE54399	24	blood	Hughes et al (publication not available)
GSE54670	6	blood	Accomando et al, 2014
TOTAL	1056
