# Supplementary material for: NSD1 mutations generate a genome-wide DNA methylation signature
Source: Nat Commun. 2015 Dec 22;6:10207. doi: 10.1038/ncomms10207 (PMC4703864; doi:10.1038/ncomms10207)
Supplement: Supplementary Data 5 — Sotos patients with NSD1 (NM_022455.4,NCBI hg18) loss of function mutations-Replication study [file ncomms10207-s6.xlsx]

## Sheet: Suppl. Data 5
Supplementary Data 5. Sotos patients with NSD1 (NM_022455.4,NCBI hg18) loss of function mutations-Replication study
Sample ID	Exon	Mutation	Protein Change	Sex
Whole gene deletions
HK-1540		WGD		M
HK-5107		WGD		F
HK-15164		WGD		F
HK-15438		WGD		F
Intragenic deletions
HK-5533	5	c.2314delG	p.Ala772Glnfs*19	M
HK-5439	5	c.3728delG	p.Ser1243Thrfs*14	F
HK-7783	8	c.4217delGAAA	p.Arg1406Asnfs*12	M
Insertion
HK-5530	5	c.2334_c.2335insA	p.His779Thrfs*30	M
HK-13565	5	c.2607_c.2608insA	p.Arg870Lysfs*5	F
HK-11302	16	c.5397_c.5398insT	p.Gly1800Trpfs*3	F
Nonsense Mutation
HK-4913	5	c.2362C>T	p.Arg788*	F
HK-5589	5	c.1310C>G	p.Ser437*	F
HK-4470	5	c.1754C>G	p.Ser585*	F
HK-6779	5	c.3067C>T	p.Arg1023*	M
HK-2129	10	c.4417C>T	p.Arg1473*	F
HK-6966	15	c.5296C>A	R1766X p.= (p.Arg1766Arg)	F
HK-11807	18	c.5887A>T	p.Lys1963*	F
HK-10067	20	c.6013C>T	p.Arg2005*	M
HK-5977	22	c.6349C>T	p.Arg2117*	F
WGD-Whole gene deletion
