# Supplementary material for: NSD1 mutations generate a genome-wide DNA methylation signature
Source: Nat Commun. 2015 Dec 22;6:10207. doi: 10.1038/ncomms10207 (PMC4703864; doi:10.1038/ncomms10207)
Supplement: Supplementary Data 6 — Weaver patients with EZH2 (NM_004456.4,NCBI hg19) mutations/deletions [file ncomms10207-s7.xlsx]

## Sheet: Suppl. Data 6
Supplementary Data 6 . Weaver patients with EZH2 (NM_004456.4,NCBI hg19) mutations/deletions
Sample ID	Exon	Mutation	Protein change	Gender
A123	6	c.457_459del	p.Tyr153del	M
A134	19	c.2080C>T	p.His694Tyr	F
A117	6	c.394C>T	p.Pro132Ser	F
A120	6	c.394C>T	p.Pro132Ser	M
A212	6	c.398A>G	p.Tyr133Cys	F
A1359	19	c.2050C>T	p.Arg684Cys	M
F0123	7	c.553G>C	p.Asp185His	M
DL129940	16	c.1876G>A	p.Val626Met	M
