# Supplementary material for: NSD1 mutations generate a genome-wide DNA methylation signature
Source: Nat Commun. 2015 Dec 22;6:10207. doi: 10.1038/ncomms10207 (PMC4703864; doi:10.1038/ncomms10207)
Supplement: Supplementary Data 7 — Overgrowth patients with NSD1 (NM_022455.4,NCBI hg18) missense variants [file ncomms10207-s8.xlsx]

## Sheet: Suppl. Data 7
Supplementary Data 7. Overgrowth patients with NSD1 (NM_022455.4,NCBI hg18) missense variants
Sample ID	Exon	Mutation	Protein change	Sex	Birth weight (kg)	Gestational age (weeks)	Birth weight (percentile)	Age at assessment	Height (SD)	Weight (SD)	OFC (SD)	CNS anomalies	Intellectual disability	Seizures	Autism Spectrum Disorder	Advanced bone age	Renal anomalies	Cardiovascular anomalies
Missense variants - Discovery Cohort
DL136303	18	c.5779G>C	p.Ala1927Pro	F	2.8	40	0.05	5 years	+2SD	+2SD	+2SD	thin corpus callosum; absent pellucidum	Yes	No	No	Yes	nephrocalcinosis	No
DL208122	22	c.6437G>C	p.Cys2146Ser	M	4.2	40	0.95	2 years, 4 months	+3SD	+3SD	+2SD	N/A	fine motor delay	No	No	Yes	N/A	N/A
DL199861	22	c.6412T>C	p.Cys2138Arg	M	4.5	42	0.99	7 years	+3.5SD	+2SD	+3SD	slight asymmetry of ventricules (R>L); bilateral choroid plexus cysts	Yes	No	No	Yes	N/A	N/A
DL181344	13	c.4949A>G	p.Asn1650Ser	M	N/A	N/A		13 years	+3SD	+3SD	+2SD	Few, tiny nonspecific foci of abnormal signal in cerebral white matter	Yes	No	Autism	No	N/A	N/A
DL73286	5	c.3722G>C	p.Ser1241Thr	M	3.6	40	0.6	10 years	+3SD	+9SD	+5SD	Normal MRI but motion artifact	Yes	No	Asperger syndrome;ODD*	Yes	No	N/A
DL159025	20	c.6013C>G	p.Arg2005Gly	M	N/A	38		2 years, 6 months	+2SD	+3SD	+2SD	extra ventricular obstructive hydrocephalus	Yes	No	Autism	Yes	small left calyceal diverticulum or cyst in lower pole of left kidney	Atrial septal defect/patent foramen ovale
Missense variants - Validation Cohort
HK-9776	4	c.1070A>G	p.Asn357Ser	F	4	40	0.9	N/A	+1SD	+1SD	+0.5SD	N/A	Yes	Yes	No	N/A	N/A	N/A
HK-12366	5	c.3446A>G	p.Asn1149Ser	F	3.9	37	0.97	N/A	+1SD	+1SD	+2SD	hydrocephalus	Yes	No	No	No	N/A	N/A
HK-5474	13	c.4817G>A	p.Cys1606Tyr	F	3.6	40	0.6	N/A	+2SD	+2SD	+2SD	N/A	Yes	No	No	N/A	N/A	MVP
HK-11693	15	c.5177C>G	p.Pro1726Arg	F	4.2	40	0.95	N/A	+1SD	+1SD	+2SD	N/A	Yes	No	N/A	Yes	N/A	N/A
HK-11767	16	c.5357A>G	p.Lys1786Arg	F	2.25	40	<3%	N/A	+1SD	+1SD	+1SD	N/A	No	No	No	Yes	N/A	N/A
HK-5581	19	c.5903T>C	p.Val1968Ala	M	4.1	40	0.95	N/A	+1SD	+1SD	+2SD	N/A	Yes	Yes	No	N/A	N/A	N/A
HK-3326	19	c.5990A>G	p.Tyr1997Cys	F	4.5	40	>99%	N/A	+2SD	+1SD	+2SD	N/A	Yes	No	No	Yes	N/A	N/A
HK-435	20	c.6049C>T	p.Arg2017Trp	M	3.65	37	0.9	N/A	+2SD	+2SD	+1SD	N/A	Yes	No	No	Yes	N/A	N/A
HK-6943	23	c.6674C>A	p.Pro2225Gln	M	3.2	40	0.25	N/A	0	0	-0.5SD	N/A	Yes	No	No	N/A	N/A	N/A
HK-14867	23	c.7421A>G	p.Gln2474Arg	M	4.2	40	0.95	N/A	+1SD	+1SD	+2SD	N/A	Yes	No	No	N/A	N/A	N/A
*ODD: Oppositional defiant disorder
