# Supplementary material for: NSD1 mutations generate a genome-wide DNA methylation signature
Source: Nat Commun. 2015 Dec 22;6:10207. doi: 10.1038/ncomms10207 (PMC4703864; doi:10.1038/ncomms10207)
Supplement: Supplementary Data 8 — DAVID enrichment in GO Biological Process - FAT ontology for classification signature genes. [file ncomms10207-s9.xlsx]

## Sheet: Suppl. Data 8
Supplementary Data 8. DAVID enrichment in GO Biological Process - FAT ontology for classification signature genes.
ID	Term	Benjamini p-value	Fold Enrichment	Classification signature genes	DAVID Genes	Entrez Gene IDs
GO:0022610	biological adhesion	2.23736e-07	1.78606	123	701	56099, 57348, 1001, 1002, 1297, 1294, 221935, 63923, 1101, 57863, 7060, 3675, 3674, 9638, 1280, 22883, 3690, 28316, 3691, 92211, 27076, 3491, 64405, 3913, 54798, 79987, 3910, 4606, 57152, 1272, 10174, 64072, 22795, 928, 8038, 4585, 10278, 6376, 81607, 4017, 7045, 1307, 3730, 9379, 9564, 1301, 129804, 10418, 796, 10417, 1303, 1302, 320, 10076, 1305, 6387, 4811, 9620, 7057, 89, 999, 284359, 119587,…
GO:0007155	cell adhesion	4.05137e-07	1.78861	123	700	56099, 57348, 1001, 1002, 1297, 1294, 221935, 63923, 1101, 57863, 7060, 3675, 3674, 9638, 1280, 22883, 3690, 28316, 3691, 92211, 27076, 3491, 64405, 3913, 54798, 79987, 3910, 4606, 57152, 1272, 10174, 64072, 22795, 928, 8038, 4585, 10278, 6376, 81607, 4017, 7045, 1307, 3730, 9379, 9564, 1301, 129804, 10418, 796, 10417, 1303, 1302, 320, 10076, 1305, 6387, 4811, 9620, 7057, 89, 999, 284359, 119587,…
GO:0007156	homophilic cell adhesion	2.81124e-05	2.7973	36	131	56099, 1001, 1002, 64072, 56132, 1952, 56101, 57863, 56100, 56129, 56103, 56102, 8641, 8642, 56104, 56107, 56106, 56109, 56108, 90952, 57453, 5792, 22883, 56110, 28316, 1013, 92211, 64405, 56114, 9708, 56113, 54798, 56112, 56111, 9620, 999
GO:0030182	neuron differentiation	0.000450284	1.78947	77	438	10500, 1002, 26468, 63923, 124590, 3778, 25794, 3195, 2676, 575, 84628, 7161, 2047, 2048, 9638, 773, 5077, 6095, 57731, 50863, 2016, 1489, 5923, 6152, 1943, 3913, 64221, 4978, 9706, 3952, 401, 4647, 585, 4168, 26281, 116448, 7101, 1959, 10678, 4685, 22854, 1956, 64072, 7476, 7143, 5663, 1028, 1952, 5081, 349667, 1687, 90249, 25806, 4908, 4804, 8997, 57453, 6585, 3730, 9423, 4010, 266727, 323, 575…
GO:0006811	ion transport	0.000812426	1.55072	117	768	133308, 57348, 1297, 54102, 6556, 162514, 23516, 59283, 5026, 59285, 41, 7809, 1188, 30818, 285335, 51090, 5031, 476, 478, 477, 50617, 282679, 479, 54795, 1375, 81855, 6550, 3741, 153201, 3749, 55867, 5348, 83697, 6580, 51305, 4948, 151258, 6581, 517, 57158, 55107, 9376, 815, 816, 25998, 3738, 3737, 378807, 55879, 54207, 491, 610, 55532, 9033, 123041, 1258, 4241, 7224, 7222, 525, 253980, 785, 114…
GO:0016337	cell-cell adhesion	0.00169186	1.95468	53	276	56099, 1001, 1002, 2251, 7122, 1101, 57863, 56101, 56100, 56103, 8641, 56102, 8642, 56104, 56107, 56106, 56109, 56108, 90952, 1280, 5792, 22883, 28316, 92211, 9708, 64405, 54798, 1600, 4685, 4684, 64072, 1956, 5663, 1952, 56132, 5010, 56129, 7087, 1364, 57453, 56110, 1301, 796, 1013, 1305, 10076, 9080, 56114, 56113, 56112, 56111, 9620, 999
GO:0007601	visual perception	0.00189651	2.07352	44	216	3801, 8419, 5950, 1001, 7101, 64072, 2700, 2034, 343035, 9249, 124590, 25806, 10083, 4070, 286204, 25794, 7045, 2978, 1409, 768206, 3859, 1280, 3617, 1406, 1301, 7287, 24, 92211, 5995, 83394, 375298, 3000, 5470, 1121, 53904, 1258, 4647, 585, 93589, 338917, 10052, 7054, 4935, 6101
GO:0050953	sensory perception of light stimulus	0.00189651	2.07352	44	216	3801, 8419, 5950, 1001, 7101, 64072, 2700, 2034, 343035, 9249, 124590, 25806, 10083, 4070, 286204, 25794, 7045, 2978, 1409, 768206, 3859, 1280, 3617, 1406, 1301, 7287, 24, 92211, 5995, 83394, 375298, 3000, 5470, 1121, 53904, 1258, 4647, 585, 93589, 338917, 10052, 7054, 4935, 6101
GO:0007605	sensory perception of sound	0.00208567	2.72841	26	97	26517, 64072, 2917, 9381, 1690, 55084, 124590, 1687, 3753, 10083, 340990, 10804, 1280, 5077, 57731, 1301, 50617, 1302, 491, 6899, 283987, 3784, 51168, 53904, 4647, 525
GO:0007423	sensory organ development	0.00212186	2.04471	46	229	668, 5950, 26281, 7101, 374462, 64072, 1956, 5916, 2254, 7490, 9927, 55084, 124590, 1687, 25806, 3778, 25794, 51804, 10804, 1543, 2047, 780, 2048, 1409, 220, 1280, 4010, 9351, 1301, 779, 6152, 655, 2737, 2301, 491, 7050, 11023, 6899, 147912, 283987, 51168, 4647, 585, 338917, 7054, 51450
GO:0048667	cell morphogenesis involved in neuron differentiation	0.0025513	2.04556	42	209	7101, 10500, 1002, 1959, 10678, 4685, 22854, 64072, 7143, 63923, 1952, 349667, 90249, 25806, 2676, 575, 84628, 4804, 4908, 8997, 2047, 57453, 6585, 2048, 3730, 773, 9638, 9423, 57731, 323, 6152, 655, 10417, 1943, 491, 6387, 11023, 64221, 3913, 146760, 9706, 4647
GO:0048598	embryonic morphogenesis	0.00256534	1.85677	56	307	5950, 374462, 4041, 7704, 5916, 2254, 60529, 56963, 55084, 7020, 124590, 2103, 9496, 1280, 5077, 3206, 9350, 51168, 4088, 4647, 585, 57167, 64324, 4838, 668, 2131, 3217, 64072, 7476, 5663, 8200, 2626, 7473, 8646, 25806, 51804, 3221, 10804, 57453, 89870, 220, 1301, 6997, 655, 2737, 5727, 491, 7050, 6899, 283987, 2139, 257, 6910, 7054, 9620, 51450
GO:0048568	embryonic organ development	0.00258702	2.18969	37	172	668, 5950, 374462, 3217, 64072, 5916, 2034, 2254, 60529, 2626, 55084, 7020, 124590, 25806, 7942, 51804, 1649, 2103, 3221, 10804, 57453, 220, 1280, 1301, 655, 2737, 491, 6899, 10661, 283987, 51168, 4647, 257, 7054, 4838, 5125, 51450
GO:0048562	embryonic organ morphogenesis	0.00263612	2.37257	31	133	668, 5950, 374462, 3217, 64072, 5916, 2254, 60529, 2626, 55084, 7020, 124590, 25806, 51804, 3221, 10804, 57453, 220, 1280, 1301, 655, 2737, 491, 6899, 283987, 51168, 4647, 257, 4838, 7054, 51450
GO:0001501	skeletal system development	0.00263826	1.81883	57	319	5950, 1297, 7704, 2254, 60529, 2251, 7020, 3624, 7123, 1101, 9496, 723961, 3630, 249, 246, 1280, 5745, 81621, 5744, 4318, 3206, 779, 50964, 50617, 8788, 25884, 4088, 1278, 4838, 5125, 2131, 3217, 1956, 121340, 7476, 5663, 5081, 8646, 8817, 51804, 3222, 3221, 57453, 11061, 3223, 1298, 1301, 650, 1303, 655, 1302, 2737, 1305, 6899, 257, 2134, 525, 51450
GO:0048666	neuron development	0.00277843	1.80161	60	339	10500, 1002, 26468, 63923, 25794, 2676, 575, 84628, 7161, 2047, 2048, 773, 9638, 57731, 1489, 50863, 5923, 6152, 1943, 64221, 3913, 9706, 3952, 4978, 4647, 585, 4168, 7101, 10678, 1959, 4685, 22854, 1956, 64072, 7143, 5663, 1952, 1028, 349667, 90249, 25806, 4804, 4908, 8997, 57453, 6585, 3730, 9423, 4010, 323, 57549, 10417, 655, 25814, 491, 6387, 11023, 146760, 7054, 999
GO:0000904	cell morphogenesis involved in differentiation	0.00282206	1.96072	47	244	7101, 10500, 10678, 1959, 4855, 1002, 4685, 22854, 64072, 7143, 63923, 1952, 349667, 90249, 25806, 2676, 2103, 575, 84628, 4804, 4908, 8997, 2047, 57453, 6585, 2048, 1409, 3730, 773, 9638, 9423, 57731, 323, 650, 6152, 10417, 655, 1943, 491, 6387, 11023, 64221, 3913, 146760, 9706, 4647, 4838
GO:0050954	sensory perception of mechanical stimulus	0.00306336	2.56948	26	103	26517, 64072, 2917, 9381, 1690, 55084, 124590, 1687, 3753, 10083, 340990, 10804, 1280, 5077, 57731, 1301, 50617, 1302, 491, 6899, 283987, 3784, 51168, 53904, 4647, 525
GO:0044057	regulation of system process	0.00339517	1.81181	55	309	240, 7125, 2740, 3625, 10398, 3624, 7168, 3778, 5327, 7018, 723961, 3630, 2048, 8541, 773, 4846, 2906, 775, 4842, 5923, 3815, 476, 5071, 477, 27129, 1907, 9211, 5590, 3784, 3952, 594855, 1143, 134, 1959, 1956, 2034, 5663, 3908, 3753, 7139, 4633, 3757, 4908, 624, 4880, 815, 6623, 3270, 796, 6331, 6271, 491, 8913, 1674, 6915, 7054
GO:0030001	metal ion transport	0.00349747	1.64179	75	465	133308, 253980, 57348, 785, 6556, 162514, 6324, 3782, 23516, 59283, 59285, 3778, 41, 8645, 9498, 7018, 30818, 60482, 773, 776, 285335, 775, 7780, 79054, 476, 779, 478, 477, 479, 3784, 23416, 54795, 3785, 81855, 55515, 93589, 6550, 3741, 140738, 65987, 83959, 3749, 6535, 10369, 3753, 3752, 3757, 3755, 51305, 151258, 57468, 57158, 261729, 815, 816, 6523, 25998, 3738, 3737, 378807, 6330, 6331, 84561…
GO:0006812	cation transport	0.00517779	1.5646	85	553	133308, 253980, 57348, 785, 6556, 162514, 6324, 3782, 23516, 59283, 59285, 3778, 41, 8645, 9498, 7018, 30818, 60482, 773, 776, 285335, 775, 7780, 79054, 476, 779, 478, 477, 50617, 479, 3784, 23416, 1375, 54795, 3785, 81855, 55515, 93589, 6550, 3741, 140738, 153201, 65987, 5663, 83959, 3749, 6535, 10369, 3753, 3752, 3757, 6580, 3755, 51305, 151258, 57468, 6581, 517, 57158, 261729, 815, 816, 6523, …
GO:0007267	cell-cell signaling	0.0115229	1.5099	89	600	2914, 785, 3640, 2700, 2917, 2254, 6324, 3782, 2740, 8744, 2251, 51083, 3624, 7253, 6928, 5368, 3778, 5327, 723961, 3630, 2047, 5443, 4155, 1138, 60482, 8541, 773, 7484, 9636, 2906, 5744, 5792, 775, 1489, 4842, 9547, 5071, 477, 8448, 1943, 5697, 2900, 2516, 8822, 9152, 2887, 3785, 3952, 594855, 55512, 2565, 1143, 10052, 5125, 3589, 10815, 134, 26281, 27189, 9982, 389692, 7476, 7477, 5663, 53358, …
GO:0031175	neuron projection development	0.0122634	1.82905	46	256	7101, 10500, 1002, 1959, 10678, 4685, 22854, 1956, 7143, 63923, 1952, 349667, 90249, 25806, 2676, 575, 84628, 4804, 4908, 8997, 2047, 57453, 6585, 2048, 3730, 773, 9638, 9423, 57731, 323, 5923, 6152, 57549, 10417, 655, 1943, 25814, 6387, 11023, 64221, 3913, 146760, 9706, 585, 999, 4168
GO:0048812	neuron projection morphogenesis	0.0140804	1.91156	40	213	7101, 10500, 1002, 1959, 10678, 4685, 22854, 1956, 7143, 63923, 1952, 349667, 25806, 90249, 2676, 575, 84628, 4804, 4908, 8997, 2047, 57453, 6585, 2048, 3730, 773, 9638, 9423, 57731, 323, 6152, 655, 10417, 1943, 6387, 11023, 64221, 3913, 146760, 9706
GO:0043062	extracellular structure organization	0.0146386	2.0608	33	163	2006, 64093, 785, 133584, 7476, 7477, 7143, 56132, 10369, 7148, 9509, 83716, 1999, 7045, 773, 1280, 81621, 4318, 4010, 323, 11117, 1301, 779, 1303, 1302, 164656, 491, 169611, 3491, 4811, 1278, 999, 8434
GO:0007409	axonogenesis	0.0160832	1.95143	37	193	7101, 10500, 1002, 1959, 10678, 4685, 22854, 7143, 63923, 349667, 25806, 90249, 2676, 575, 84628, 4908, 4804, 8997, 2047, 57453, 6585, 2048, 3730, 9638, 9423, 57731, 323, 6152, 655, 10417, 1943, 6387, 11023, 3913, 64221, 146760, 9706
GO:0030198	extracellular matrix organization	0.0199878	2.34902	24	104	1280, 2006, 64093, 81621, 4318, 133584, 4010, 323, 7143, 11117, 1301, 1303, 1302, 7148, 164656, 169611, 3491, 4811, 9509, 83716, 1278, 1999, 7045, 8434
GO:0030534	adult behavior	0.0248189	2.48559	21	86	1138, 773, 785, 57731, 6623, 2906, 64072, 775, 2917, 5071, 478, 477, 7253, 3778, 4985, 340990, 3952, 585, 1143, 127343, 91978
GO:0046903	secretion	0.0302083	1.69651	50	300	2914, 785, 2740, 51083, 6928, 286, 3778, 6865, 8645, 7161, 1188, 8541, 773, 9501, 5322, 775, 23265, 50617, 8448, 3952, 81693, 80725, 55512, 594855, 1143, 9783, 5125, 10815, 134, 8618, 7476, 389692, 5663, 140730, 362, 363, 624, 261729, 85409, 4868, 342898, 63910, 6853, 6854, 320, 84315, 79400, 5002, 4061, 525
GO:0030030	cell projection organization	0.0393659	1.60431	58	368	10500, 1002, 63923, 23175, 7060, 7168, 2676, 575, 84628, 2047, 2048, 773, 9638, 57731, 5923, 3691, 6152, 1943, 64221, 3913, 9706, 4647, 585, 51474, 4168, 7101, 10678, 1959, 27019, 4685, 22854, 1956, 64072, 7143, 1952, 349667, 92104, 25806, 90249, 4804, 4908, 91978, 8997, 57453, 6585, 3730, 9423, 323, 57549, 10417, 655, 25814, 80115, 491, 6387, 11023, 146760, 999
GO:0006936	muscle contraction	0.0416829	1.9959	30	153	1144, 7125, 26287, 6535, 51083, 3753, 7139, 3778, 7168, 5348, 3757, 6865, 84676, 624, 5224, 3270, 775, 779, 6331, 1907, 8913, 9172, 1674, 610, 3784, 1160, 1143, 10052, 4606, 8291
GO:0003002	regionalization	0.041727	1.86014	36	197	4041, 3217, 1959, 7704, 7476, 5663, 60529, 1952, 5081, 2626, 7473, 64399, 2648, 8646, 6928, 25806, 3222, 3221, 57453, 3223, 83439, 3206, 4010, 2016, 145873, 9350, 6997, 2737, 5727, 7050, 84976, 6899, 1044, 4222, 4838, 5125
GO:0008016	regulation of heart contraction	0.0424586	2.51172	19	77	134, 3270, 2034, 4842, 2740, 476, 6331, 477, 6271, 27129, 1907, 3753, 7139, 8913, 7168, 1674, 3784, 3757, 7054
GO:0048706	embryonic skeletal system development	0.0424586	2.51172	19	77	5950, 1280, 3217, 3223, 2254, 1301, 60529, 5081, 2737, 7020, 6899, 8788, 51804, 3222, 257, 4838, 57453, 5125, 51450
GO:0032989	cellular component morphogenesis	0.0468777	1.56404	61	397	10500, 1002, 4855, 63923, 9927, 10486, 166336, 286, 7168, 2676, 3880, 2103, 575, 84628, 2047, 2048, 773, 9638, 57731, 6152, 1943, 134549, 64221, 3913, 9706, 4647, 585, 4838, 7101, 10678, 1959, 4685, 22854, 1956, 64072, 7143, 928, 1952, 349667, 90249, 7139, 4633, 25806, 4804, 4908, 91978, 8997, 57453, 6585, 3730, 1409, 9423, 323, 650, 10417, 655, 491, 6387, 11023, 50507, 146760
