# Supplementary material for: NSD1 mutations generate a genome-wide DNA methylation signature
Source: Nat Commun. 2015 Dec 22;6:10207. doi: 10.1038/ncomms10207 (PMC4703864; doi:10.1038/ncomms10207)
Supplement: Supplementary Data 9 — GREAT enrichment in GO Biological Process ontology for classification signature CpG set (hypergeometric test). [file ncomms10207-s10.xlsx]

## Sheet: Suppl. Data 9
Supplementary Data 9. GREAT enrichment in GO Biological Process ontology for classification signature CpG set (hypergeometric test).
Term ID	Term Name	Bonferroni P-Value	Fold Enrichment	Classification signature CpGs	Total 450K array CpGs
GO:0048565	digestive tract development	4.00394e-25	2.11705	267	7558
GO:0044320	cellular response to leptin stimulus	6.75322e-19	7.11004	42	354
GO:0048343	paraxial mesodermal cell fate commitment	1.17701e-17	7.00906	40	342
GO:0007382	specification of segmental identity, maxillary segment	1.80888e-16	7.41371	36	291
GO:0048546	digestive tract morphogenesis	3.53253e-16	2.18628	168	4605
GO:0014034	neural crest cell fate commitment	7.28364e-16	6.25874	40	383
GO:0048178	negative regulation of hepatocyte growth factor biosynthetic process	7.53586e-16	9.07992	30	198
GO:0021965	spinal cord ventral commissure morphogenesis	8.70689e-15	7.3517	33	269
GO:0060032	notochord regression	8.70689e-15	7.3517	33	269
GO:0014029	neural crest formation	1.16506e-14	5.79009	40	414
GO:0048341	paraxial mesoderm formation	4.7839e-14	5.56171	40	431
GO:0033505	floor plate morphogenesis	1.13135e-13	5.73613	38	397
GO:0033504	floor plate development	2.56404e-13	4.81169	44	548
GO:0001710	mesodermal cell fate commitment	1.98135e-12	3.41812	62	1087
GO:0021508	floor plate formation	2.37442e-12	6.10372	33	324
GO:0046881	positive regulation of follicle-stimulating hormone secretion	4.59747e-12	4.75247	41	517
GO:0048844	artery morphogenesis	6.32104e-12	2.64298	89	2018
GO:0042249	establishment of planar polarity of embryonic epithelium	1.22537e-11	5.97408	32	321
GO:0048570	notochord morphogenesis	2.52146e-11	4.74071	39	493
GO:0048340	paraxial mesoderm morphogenesis	2.78931e-11	4.06587	46	678
GO:0001707	mesoderm formation	4.51154e-11	2.18504	122	3346
GO:0046880	regulation of follicle-stimulating hormone secretion	4.79255e-11	4.43506	41	554
GO:0008354	germ cell migration	5.69889e-11	3.3687	57	1014
GO:0001974	blood vessel remodeling	5.91701e-11	2.95357	69	1400
GO:0009880	embryonic pattern specification	7.97275e-11	2.04431	140	4104
GO:0032276	regulation of gonadotropin secretion	1.24045e-10	4.31057	41	570
GO:0021775	smoothened signaling pathway involved in ventral spinal cord interneuron specification	1.27155e-10	5.15831	34	395
GO:0021776	smoothened signaling pathway involved in spinal cord motor neuron cell fate specification	1.27155e-10	5.15831	34	395
GO:0090103	cochlea morphogenesis	4.06598e-10	2.97315	64	1290
GO:0060831	smoothened signaling pathway involved in dorsal/ventral neural tube patterning	5.68314e-10	4.89792	34	416
GO:0060279	positive regulation of ovulation	5.68359e-10	5.38479	31	345
GO:0060513	prostatic bud formation	5.74236e-10	5.04491	33	392
GO:0048332	mesoderm morphogenesis	5.87793e-10	2.06257	128	3719
GO:0060603	mammary gland duct morphogenesis	6.76686e-10	2.26432	103	2726
GO:0032924	activin receptor signaling pathway	9.80819e-10	4.43463	37	500
GO:0021910	smoothened signaling pathway involved in ventral spinal cord patterning	1.04835e-09	4.7942	34	425
GO:0042475	odontogenesis of dentine-containing tooth	1.15012e-09	2.13628	115	3226
GO:0007350	blastoderm segmentation	2.85333e-09	2.69597	70	1556
GO:0001946	lymphangiogenesis	4.21609e-09	3.86933	41	635
GO:0060419	heart growth	4.81149e-09	3.70774	43	695
GO:0030718	germ-line stem cell maintenance	6.43301e-09	8.82652	19	129
GO:0060795	cell fate commitment involved in formation of primary germ layers	8.11109e-09	2.6792	68	1521
GO:0060840	artery development	9.16293e-09	2.25869	94	2494
GO:0003229	ventricular cardiac muscle tissue development	9.26677e-09	2.38461	84	2111
GO:0060038	cardiac muscle cell proliferation	1.07878e-08	3.75692	41	654
GO:0060033	anatomical structure regression	1.24094e-08	4.39124	34	464
GO:0048339	paraxial mesoderm development	1.24139e-08	3.36913	47	836
GO:0030903	notochord development	1.29744e-08	3.31396	48	868
GO:0001756	somitogenesis	2.80149e-08	2.04463	113	3312
GO:0055017	cardiac muscle tissue growth	3.05827e-08	3.63465	41	676
GO:0055010	ventricular cardiac muscle tissue morphogenesis	3.41394e-08	2.49555	73	1753
GO:0046882	negative regulation of follicle-stimulating hormone secretion	3.84345e-08	4.58704	31	405
GO:0048566	embryonic digestive tract development	5.29401e-08	2.06054	108	3141
GO:0048333	mesodermal cell differentiation	8.06519e-08	2.52288	69	1639
GO:0090102	cochlea development	8.15876e-08	2.39836	76	1899
GO:0032277	negative regulation of gonadotropin secretion	1.03344e-07	4.41271	31	421
GO:0070141	response to UV-A	1.92688e-07	3.9718	34	513
GO:0060415	muscle tissue morphogenesis	2.01462e-07	2.10386	97	2763
GO:0033002	muscle cell proliferation	2.54174e-07	3.39368	41	724
GO:0032808	lacrimal gland development	2.59965e-07	3.83448	35	547
GO:0021952	central nervous system projection neuron axonogenesis	2.70963e-07	2.88273	52	1081
GO:0048644	muscle organ morphogenesis	2.75513e-07	2.04051	103	3025
GO:0060571	morphogenesis of an epithelial fold	6.10362e-07	2.75411	54	1175
GO:0001836	release of cytochrome c from mitochondria	1.76903e-06	2.79773	50	1071
GO:0021938	smoothened signaling pathway involved in regulation of cerebellar granule cell precursor cell proliferation	1.87941e-06	3.41651	37	649
GO:0060749	mammary gland alveolus development	2.14468e-06	2.4655	62	1507
GO:0007164	establishment of tissue polarity	2.357e-06	3.20468	40	748
GO:0015074	DNA integration	2.36562e-06	2.62421	55	1256
GO:0007379	segment specification	2.68516e-06	2.39268	65	1628
GO:0033089	positive regulation of T cell differentiation in thymus	4.29185e-06	3.08672	41	796
GO:0007566	embryo implantation	4.76782e-06	2.59926	54	1245
GO:0007418	ventral midline development	5.28498e-06	3.28979	37	674
GO:0030199	collagen fibril organization	6.39073e-06	2.08443	84	2415
GO:0015747	urate transport	7.27622e-06	7.95497	15	113
GO:0071397	cellular response to cholesterol	8.2903e-06	3.69334	31	503
GO:0044060	regulation of endocrine process	8.5079e-06	3.01476	41	815
GO:0021937	cerebellar Purkinje cell-granule cell precursor cell signaling involved in regulation of granule cell precursor cell proliferation	1.06767e-05	2.85988	44	922
GO:0048007	antigen processing and presentation, exogenous lipid antigen via MHC class Ib	1.19245e-05	7.68301	15	117
GO:0033059	cellular pigmentation	1.35741e-05	2.69337	48	1068
GO:0048003	antigen processing and presentation of lipid antigen via MHC class Ib	1.4148e-05	6.06008	18	178
GO:0001736	establishment of planar polarity	1.56806e-05	3.10251	38	734
GO:0001945	lymph vessel development	2.53672e-05	2.47596	54	1307
GO:0055008	cardiac muscle tissue morphogenesis	3.0627e-05	2.04298	81	2376
GO:0021936	regulation of cerebellar granule cell precursor proliferation	3.24661e-05	2.68419	46	1027
GO:0034505	tooth mineralization	5.13022e-05	4.06013	25	369
GO:0021696	cerebellar cortex morphogenesis	6.3799e-05	2.28731	60	1572
GO:0035924	cellular response to vascular endothelial growth factor stimulus	9.8661e-05	2.20914	63	1709
GO:0021940	positive regulation of cerebellar granule cell precursor proliferation	0.000123631	2.63155	44	1002
GO:0060997	dendritic spine morphogenesis	0.000160296	3.60365	27	449
GO:0021904	dorsal/ventral neural tube patterning	0.000172958	2.25847	58	1539
GO:0007021	tubulin complex assembly	0.000207279	5.11229	18	211
GO:0060996	dendritic spine development	0.000287918	3.50225	27	462
GO:0006742	NADP catabolic process	0.000293815	15.4651	8	31
GO:0033326	cerebrospinal fluid secretion	0.000319113	4.97094	18	217
GO:0021575	hindbrain morphogenesis	0.000326688	2.01043	73	2176
GO:0034587	piRNA metabolic process	0.000367644	3.79488	24	379
GO:0021587	cerebellum morphogenesis	0.000542022	2.07859	65	1874
GO:0015695	organic cation transport	0.000587251	2.33362	50	1284
GO:0060572	morphogenesis of an epithelial bud	0.000628809	2.88194	34	707
GO:0032331	negative regulation of chondrocyte differentiation	0.000638806	2.45381	45	1099
GO:0048599	oocyte development	0.000740276	2.25259	53	1410
GO:0006646	phosphatidylethanolamine biosynthetic process	0.00074617	4.46518	19	255
GO:0071529	cementum mineralization	0.000831723	9.51229	10	63
GO:0015697	quaternary ammonium group transport	0.00111179	2.76345	35	759
GO:0032108	negative regulation of response to nutrient levels	0.00125406	3.09785	29	561
GO:0009994	oocyte differentiation	0.00127432	2.21335	53	1435
GO:0072207	metanephric epithelium development	0.00129436	2.34131	47	1203
GO:0021955	central nervous system neuron axonogenesis	0.00149203	2.18359	54	1482
GO:0043508	negative regulation of JUN kinase activity	0.0015283	3.14226	28	534
GO:0032098	regulation of appetite	0.00198065	2.84522	32	674
GO:0045047	protein targeting to ER	0.00234656	3.54327	23	389
GO:0060982	coronary artery morphogenesis	0.00238845	7.49093	11	88
GO:0097152	mesenchymal cell apoptosis	0.00238845	7.49093	11	88
GO:2001037	positive regulation of tongue muscle cell differentiation	0.00238845	7.49093	11	88
GO:2000824	negative regulation of androgen receptor activity	0.00294901	19.9758	6	18
GO:0042693	muscle cell fate commitment	0.00334422	2.83194	31	656
GO:0001738	morphogenesis of a polarized epithelium	0.00378954	2.32523	44	1134
GO:0043006	activation of phospholipase A2 activity by calcium-mediated signaling	0.00422159	5.34385	14	157
GO:0060601	lateral sprouting from an epithelium	0.00472643	2.55615	36	844
GO:0006853	carnitine shuttle	0.00579047	3.26136	24	441
GO:0030513	positive regulation of BMP signaling pathway	0.00591558	2.0267	58	1715
GO:0035562	negative regulation of chromatin binding	0.00599939	8.98912	9	60
GO:0072526	pyridine-containing compound catabolic process	0.00652203	10.6538	8	45
GO:0009294	DNA mediated transformation	0.00693305	8.84175	9	61
GO:0033197	response to vitamin E	0.00719437	2.54855	35	823
GO:0007495	visceral mesoderm-endoderm interaction involved in midgut development	0.00895231	3.79541	19	300
GO:0071396	cellular response to lipid	0.0117333	2.25055	43	1145
GO:0000303	response to superoxide	0.0139051	3.41051	21	369
GO:0032096	negative regulation of response to food	0.0141522	3.19058	23	432
GO:0043046	DNA methylation involved in gamete generation	0.0157128	3.07978	24	467
GO:0033591	response to L-ascorbic acid	0.0157206	3.27147	22	403
GO:2001054	negative regulation of mesenchymal cell apoptosis	0.0157692	6.21889	11	106
GO:0072044	collecting duct development	0.0186862	2.65557	30	677
GO:0035630	bone mineralization involved in bone maturation	0.0228951	4.99395	13	156
GO:0032099	negative regulation of appetite	0.0229563	3.30309	21	381
GO:0006071	glycerol metabolic process	0.0242612	2.62073	30	686
GO:0032836	glomerular basement membrane development	0.0246323	4.32169	15	208
GO:0070723	response to cholesterol	0.0253822	2.52326	32	760
GO:0032429	regulation of phospholipase A2 activity	0.0260127	3.39532	20	353
GO:0006622	protein targeting to lysosome	0.0289509	3.50345	19	325
GO:0015879	carnitine transport	0.0293359	2.82267	26	552
GO:0050703	interleukin-1 alpha secretion	0.0295607	19.9758	5	15
GO:0033601	positive regulation of mammary gland epithelial cell proliferation	0.03055	3.13906	22	420
GO:0048677	axon extension involved in regeneration	0.0326133	13.8294	6	26
GO:0072249	metanephric glomerular visceral epithelial cell development	0.0326133	13.8294	6	26
GO:0072274	metanephric glomerular basement membrane development	0.0326133	13.8294	6	26
GO:0072205	metanephric collecting duct development	0.0344408	2.79733	26	557
GO:0070375	BMK cascade	0.0351977	5.73219	11	115
GO:0045875	negative regulation of sister chromatid cohesion	0.0363723	7.28847	9	74
GO:0032431	activation of phospholipase A2 activity	0.0369366	4.18098	15	215
GO:0007442	hindgut morphogenesis	0.0470718	2.08726	45	1292
