# Supplementary material for: NSD1 mutations generate a genome-wide DNA methylation signature
Source: Nat Commun. 2015 Dec 22;6:10207. doi: 10.1038/ncomms10207 (PMC4703864; doi:10.1038/ncomms10207)
Supplement: Supplementary Data 10 — Distribution of the NSD1 specific DNA methylation signature based on annotated genomic features [file ncomms10207-s11.xlsx]

## Sheet: Suppl. Data 10
Supplementary Data 10. Distribution of the NSD1 specific DNA methylation signature based on annotated genomic features
Illumina 450K Annotation Column	Value	Dataset (424,586 CpGs)	NSD1 Signature (7085 CpGs)	% of dataset	% of signature	Effect	p-value (Bonferroni)*
Relation_to_UCSC_CpG_Island	Island	137641	2030	32.4177	28.6521	depletion	7.37858e-11
Relation_to_UCSC_CpG_Island	Shelf	39652	431	9.33898	6.08327	depletion	1.23595e-22
Relation_to_UCSC_CpG_Island	Shore	100737	2553	23.7259	36.0339	enrichment	2.14656e-120
Relation_to_UCSC_CpG_Island	N_Shelf	20939	222	4.93163	3.13338	depletion	9.19906e-13
Relation_to_UCSC_CpG_Island	S_Shelf	18713	209	4.40735	2.94989	depletion	2.79397e-09
Relation_to_UCSC_CpG_Island	N_Shore	56482	1372	13.3028	19.3649	enrichment	1.03747e-45
Relation_to_UCSC_CpG_Island	S_Shore	44255	1181	10.4231	16.669	enrichment	1.15405e-57
DMR	RDMR	11472	462	2.70193	6.52082	enrichment	2.76908e-64
DMR	CDMR	6157	149	1.45012	2.10303	enrichment	0.000134775
DMR	DMR	17189	91	4.04841	1.2844	depletion	6.23861e-42
Enhancer	TRUE	93691	2037	22.0664	28.7509	enrichment	4.20537e-39
Regulatory_Feature_Group	Gene_Associated	1195	4	0.281451	0.0564573	depletion	0.000406854
Regulatory_Feature_Group	Gene_Associated_Cell_type_specific	1791	2	0.421823	0.0282287	depletion	9.87603e-10
Regulatory_Feature_Group	NonGene_Associated	1247	3	0.293698	0.042343	depletion	3.56584e-05
Regulatory_Feature_Group	NonGene_Associated_Cell_type_specific	174	1	0.0409811	0.0141143	depletion	1
Regulatory_Feature_Group	Promoter_Associated	86763	426	20.4347	6.0127	depletion	1.2369e-259
Regulatory_Feature_Group	Promoter_Associated_Cell_type_specific	5590	48	1.31658	0.677488	depletion	3.28238e-06
Regulatory_Feature_Group	Unclassified	28026	521	6.60078	7.35356	enrichment	0.135762
Regulatory_Feature_Group	Unclassified_Cell_type_specific	33446	809	7.87732	11.4185	enrichment	6.673e-25
DHS	TRUE	54766	1166	12.8987	16.4573	enrichment	3.5339e-17
*Hypergeometric test for enrichment/depletion (one-sided)
